# Supplementary material for: N-(2-Formyl­phen­yl)benzene­sulfonamide
Source: Acta Crystallogr Sect E Struct Rep Online. 2009 Aug 22;65(Pt 9):o2210. doi: 10.1107/S1600536809032681 (PMC2969910; doi:10.1107/S1600536809032681)
Supplement: Supplementary file 2 [file e-65-o2210-Isup2.hkl]

#
# h,k,l, Fc-squared, Fo-squared, sigma(Fo-squared) and status flag
#
data_I
_shelx_title ' ASPVD in P-1'
_shelx_refln_list_code          4
_shelx_F_calc_maximum       83.05
_exptl_crystal_F_000       272.00
_reflns_d_resolution_high  0.6846
 
loop_
 _symmetry_equiv_pos_as_xyz
 'x, y, z'
 '-x, -y, -z'
 
_cell_length_a     7.7656
_cell_length_b     9.0080
_cell_length_c     9.5855
_cell_angle_alpha  86.293
_cell_angle_beta   77.912
_cell_angle_gamma  68.826
 
_shelx_F_squared_multiplier     1.000
 
loop_
 _refln_index_h
 _refln_index_k
 _refln_index_l
 _refln_F_squared_calc
 _refln_F_squared_meas
 _refln_F_squared_sigma
 _refln_observed_status
   1   0   0      115.85      129.82      1.14 o
   2   0   0     3796.51     3761.03     27.80 o
   3   0   0      413.51      418.63      4.74 o
   4   0   0        5.01        4.77      0.18 o
   5   0   0        0.19        0.89      0.12 o
   6   0   0      215.46      201.32      2.31 o
   7   0   0      119.00      121.67      1.72 o
   8   0   0        6.69        8.75      0.46 o
   9   0   0       10.14        9.67      0.64 o
  10   0   0        0.69        0.29      0.33 o
 -10   1   0        0.02        0.07      0.65 o
  -9   1   0       12.82       15.88      1.06 o
  -8   1   0       14.46       13.49      0.56 o
  -7   1   0        5.87        7.02      0.37 o
  -6   1   0        0.06       -0.02      0.16 o
  -5   1   0      777.20      749.29      7.20 o
  -4   1   0       56.18       56.19      0.61 o
  -3   1   0      165.92      169.41      1.48 o
  -2   1   0      961.69      924.22      7.09 o
  -1   1   0        0.81        0.89      0.06 o
   0   1   0      690.21      637.57      6.23 o
   1   1   0     2016.99     2110.62     18.34 o
   2   1   0        3.05        6.71      0.17 o
   3   1   0      442.60      450.44      3.59 o
   4   1   0       45.27       58.07      0.61 o
   5   1   0       87.66       80.07      0.88 o
   6   1   0        5.50        5.60      0.24 o
   7   1   0        3.76        2.69      0.25 o
   8   1   0       24.96       23.99      0.81 o
   9   1   0       12.93       14.77      0.63 o
  10   1   0        0.12        0.26      0.40 o
  -9   2   0        7.42        6.99      0.72 o
  -8   2   0        7.49        8.68      0.58 o
  -7   2   0       57.53       55.11      1.29 o
  -6   2   0        8.00        8.41      0.37 o
  -5   2   0       60.04       53.04      0.74 o
  -4   2   0       71.45       70.68      0.79 o
  -3   2   0      277.23      254.83      2.62 o
  -2   2   0      420.30      422.15      3.94 o
  -1   2   0      381.71      337.16      2.63 o
   0   2   0     2382.23     2472.42     17.54 o
   1   2   0       60.20       55.94      0.46 o
   2   2   0       68.73       82.16      0.75 o
   3   2   0       11.92       15.46      0.29 o
   4   2   0      564.57      598.71      4.99 o
   5   2   0       11.56       12.23      0.27 o
   6   2   0       19.74       18.63      0.38 o
   7   2   0       20.25       20.04      0.53 o
   8   2   0        3.24        3.73      0.34 o
   9   2   0        0.29        0.55      0.28 o
  10   2   0        7.98        8.90      0.77 o
  -9   3   0        4.37        4.28      1.16 o
  -8   3   0        5.48        5.92      0.64 o
  -7   3   0        3.57        3.71      0.55 o
  -6   3   0       45.15       47.35      1.14 o
  -5   3   0       91.87       87.67      1.17 o
  -4   3   0        2.34        1.36      0.17 o
  -3   3   0        6.41        5.50      0.19 o
  -2   3   0       42.52       64.95      0.77 o
  -1   3   0      217.03      236.53      2.13 o
   0   3   0      378.89      389.59      3.28 o
   1   3   0      273.54      323.52      2.42 o
   2   3   0      215.22      193.97      1.49 o
   3   3   0      153.27      159.51      1.48 o
   4   3   0       29.62       35.53      0.52 o
   5   3   0      150.17      161.92      1.60 o
   6   3   0        1.43        1.12      0.13 o
   7   3   0       43.28       41.38      0.82 o
   8   3   0       30.36       29.82      0.78 o
   9   3   0       15.64       18.08      0.66 o
  10   3   0        0.44        0.50      0.45 o
  -8   4   0        0.92        0.40      0.62 o
  -7   4   0        2.93        1.47      0.36 o
  -6   4   0        3.55        3.06      0.34 o
  -5   4   0        1.48        1.19      0.28 o
  -4   4   0       87.82       81.45      1.34 o
  -3   4   0      114.94      118.99      1.41 o
  -2   4   0        1.61        2.16      0.13 o
  -1   4   0        0.07        0.83      0.09 o
   0   4   0      278.76      300.63      2.65 o
   1   4   0      376.99      438.68      4.10 o
   2   4   0     1368.94     1516.38     12.88 o
   3   4   0      242.89      243.59      2.37 o
   4   4   0        0.10        0.20      0.07 o
   5   4   0       55.19       60.75      0.84 o
   6   4   0        0.02        0.04      0.12 o
   7   4   0        6.98        7.76      0.36 o
   8   4   0       18.73       15.97      0.60 o
   9   4   0        7.41        8.71      0.70 o
  10   4   0       15.75       16.70      1.00 o
  11   4   0        0.11        0.22      0.65 o
  -8   5   0        3.35        3.26      0.57 o
  -7   5   0        0.18        0.40      0.41 o
  -6   5   0        1.33        1.16      0.36 o
  -5   5   0       21.63       22.46      0.77 o
  -4   5   0        0.98        0.76      0.22 o
  -3   5   0       36.88       32.85      0.74 o
  -2   5   0       72.49       72.06      1.00 o
  -1   5   0       31.60       34.60      0.54 o
   0   5   0      207.04      225.89      2.09 o
   1   5   0       12.69       10.55      0.24 o
   2   5   0        0.29        0.52      0.09 o
   3   5   0      130.76      146.43      1.53 o
   4   5   0       10.72       16.31      0.33 o
   5   5   0      172.96      169.47      1.93 o
   6   5   0       71.97       69.84      1.08 o
   7   5   0        5.73        4.82      0.29 o
   8   5   0       37.43       36.96      0.81 o
   9   5   0        0.81        1.82      0.46 o
  10   5   0        0.26        0.09      0.43 o
  11   5   0        1.74        2.25      0.80 o
  -7   6   0        7.47        7.81      0.69 o
  -6   6   0        3.26        3.33      0.51 o
  -5   6   0       17.43       18.70      0.76 o
  -4   6   0       34.93       34.90      0.96 o
  -3   6   0      106.03       97.91      1.59 o
  -2   6   0        7.59        7.00      0.37 o
  -1   6   0       66.40       64.93      0.93 o
   0   6   0      172.54      172.76      1.67 o
   1   6   0        5.87        6.95      0.22 o
   2   6   0       53.49       48.25      0.65 o
   3   6   0      495.51      513.67      5.77 o
   4   6   0      114.73      111.32      1.28 o
   5   6   0        1.31        1.36      0.16 o
   6   6   0      102.79       99.64      1.33 o
   7   6   0       61.66       59.23      1.05 o
   8   6   0        1.06        1.43      0.28 o
   9   6   0        5.38        4.75      0.47 o
  10   6   0       23.86       26.72      1.01 o
  11   6   0        5.31        5.38      0.94 o
  -6   7   0        2.55        2.88      1.13 o
  -5   7   0        0.13        0.07      0.38 o
  -4   7   0       16.67       15.75      0.71 o
  -3   7   0        2.35        2.43      0.35 o
  -2   7   0       57.71       52.28      1.04 o
  -1   7   0       52.04       52.85      1.03 o
   0   7   0       18.99       18.46      0.49 o
   1   7   0       14.48       14.31      0.30 o
   2   7   0       43.83       46.12      0.71 o
   3   7   0        8.72        9.21      0.32 o
   4   7   0        7.48        9.89      0.34 o
   5   7   0      182.16      191.13      2.07 o
   6   7   0      192.89      185.01      2.65 o
   7   7   0        9.00        9.43      0.51 o
   8   7   0        3.24        2.05      0.34 o
   9   7   0       14.60       15.62      0.78 o
  10   7   0        1.58        1.79      0.43 o
  -5   8   0       14.72       16.01      0.95 o
  -4   8   0        1.07        1.95      0.49 o
  -3   8   0       75.64       75.61      2.34 o
  -2   8   0       27.23       27.89      0.91 o
  -1   8   0       58.72       57.71      1.15 o
   0   8   0      110.56      105.87      1.72 o
   1   8   0      216.06      206.80      2.62 o
   2   8   0        0.36        0.24      0.18 o
   3   8   0       50.88       50.84      0.91 o
   4   8   0      118.02      107.43      1.44 o
   5   8   0       29.02       23.87      0.81 o
   6   8   0       73.52       69.56      1.35 o
   7   8   0      189.32      175.97      2.75 o
   8   8   0        0.41        0.50      0.28 o
   9   8   0        1.15        0.96      0.35 o
  10   8   0        5.40        5.30      0.54 o
  -4   9   0       10.91       12.34      0.90 o
  -3   9   0        9.93       10.58      0.82 o
  -2   9   0       52.11       47.43      1.57 o
  -1   9   0        2.55        3.05      0.55 o
   0   9   0        0.10       -0.01      0.24 o
   1   9   0        0.08       -0.22      0.22 o
   2   9   0      212.41      213.29      2.75 o
   3   9   0        0.31        0.07      0.26 o
   4   9   0       29.56       29.47      0.79 o
   5   9   0       31.07       28.28      0.78 o
   6   9   0        4.04        4.76      0.45 o
   7   9   0        8.05        7.88      0.49 o
   8   9   0        1.73        1.23      0.38 o
   9   9   0        5.46        7.38      0.61 o
  10   9   0        0.74        0.37      0.45 o
  -3  10   0       11.44       13.89      0.89 o
  -2  10   0        0.23        0.00      0.41 o
  -1  10   0       14.57       13.71      0.87 o
   0  10   0        8.98        7.76      1.02 o
   1  10   0        9.73        9.44      0.68 o
   2  10   0        0.26        0.16      0.25 o
   3  10   0        7.14        8.17      0.55 o
   4  10   0        4.66        5.30      0.58 o
   5  10   0        0.27        0.19      0.27 o
   6  10   0       27.72       30.03      0.89 o
   7  10   0       26.65       26.13      1.33 o
   8  10   0        3.26        2.29      0.54 o
   9  10   0        0.03       -0.18      0.40 o
  -2  11   0        2.43        1.53      0.73 o
  -1  11   0        0.68        1.42      0.46 o
   0  11   0        0.35       -0.16      0.38 o
   1  11   0       12.02       14.81      0.95 o
   2  11   0       68.14       69.93      1.68 o
   3  11   0        6.53        5.55      0.55 o
   4  11   0        4.93        5.97      0.69 o
   5  11   0        8.31        7.18      0.49 o
   6  11   0        3.86        4.86      0.44 o
   7  11   0       12.09       10.93      0.66 o
   8  11   0       20.40       20.55      1.42 o
   0  12   0        6.50        7.92      1.16 o
   1  12   0        0.92        1.32      0.49 o
   2  12   0       14.76       16.53      1.08 o
   3  12   0       49.04       50.06      1.44 o
   4  12   0        2.26        3.47      0.62 o
   5  12   0        3.81        3.48      0.69 o
   6  12   0       39.14       46.29      1.80 o
   7  12   0       12.62       12.41      1.00 o
   3  13   0        0.81        0.22      0.80 o
   4  13   0       12.83       14.39      1.53 o
   5  13   0        2.45        1.53      0.87 o
  -4 -13   1        0.03       -0.65      0.65 o
  -7 -12   1       19.16       20.63      1.26 o
  -6 -12   1        0.06        0.26      0.42 o
  -5 -12   1       12.63       12.25      0.80 o
  -4 -12   1       31.16       37.19      1.27 o
  -3 -12   1        0.37        0.24      0.44 o
  -2 -12   1       18.66       23.38      1.00 o
  -1 -12   1       10.92       12.11      0.90 o
   0 -12   1        3.98        4.87      1.02 o
  -8 -11   1        0.74       -0.36      0.36 o
  -7 -11   1       27.79       31.05      1.01 o
  -6 -11   1        9.97       11.54      0.69 o
  -5 -11   1        0.00       -0.25      0.25 o
  -4 -11   1        0.04       -0.22      0.34 o
  -3 -11   1       52.75       50.67      1.60 o
  -2 -11   1        4.53        3.52      0.50 o
  -1 -11   1        4.77        4.04      0.54 o
   0 -11   1        9.87       10.50      0.82 o
   1 -11   1        6.87        6.72      0.98 o
   2 -11   1        0.56        0.42      0.38 o
  -9 -10   1        0.01       -0.27      0.38 o
  -8 -10   1       27.31       26.36      0.92 o
  -7 -10   1        0.00       -0.13      0.32 o
  -6 -10   1       15.38       13.80      0.64 o
  -5 -10   1       10.52       10.67      0.54 o
  -4 -10   1        2.66        3.10      0.34 o
  -3 -10   1        0.47        0.26      0.26 o
  -2 -10   1       67.40       67.60      1.58 o
  -1 -10   1        0.33       -0.02      0.31 o
   0 -10   1        1.33        1.05      0.73 o
   1 -10   1        8.33        8.42      0.72 o
   2 -10   1        5.50        4.84      0.62 o
   3 -10   1        0.00       -0.33      0.33 o
 -10  -9   1        2.98        3.31      0.87 o
  -9  -9   1        2.04        1.43      0.41 o
  -8  -9   1        0.07        0.42      0.29 o
  -7  -9   1       51.28       54.33      1.23 o
  -6  -9   1        0.90        0.74      0.27 o
  -5  -9   1        1.79        2.69      0.33 o
  -4  -9   1        2.03        3.38      0.34 o
  -3  -9   1       38.84       35.19      0.64 o
  -2  -9   1        0.98        0.47      0.23 o
  -1  -9   1       29.87       28.34      0.71 o
   0  -9   1       56.73       55.31      1.31 o
   1  -9   1       23.36       24.33      1.11 o
   2  -9   1       14.28       14.25      0.73 o
   3  -9   1        5.85        7.55      0.69 o
   4  -9   1        3.05        2.88      0.80 o
 -10  -8   1        0.35        0.52      0.38 o
  -9  -8   1        4.52        5.01      0.52 o
  -8  -8   1       14.26       13.73      0.64 o
  -7  -8   1        1.12        1.45      0.34 o
  -6  -8   1       67.49       64.56      1.29 o
  -5  -8   1      123.60      110.37      1.83 o
  -4  -8   1      125.86      116.91      1.55 o
  -3  -8   1       79.30       66.35      1.02 o
  -2  -8   1      352.84      325.34      3.55 o
  -1  -8   1        1.08        0.82      0.20 o
   0  -8   1       74.06       72.55      1.17 o
   1  -8   1       77.86       76.53      1.58 o
   2  -8   1      105.15       99.18      1.93 o
   3  -8   1        0.19        0.63      0.35 o
   4  -8   1       23.63       24.66      0.89 o
   5  -8   1       13.57       15.90      0.95 o
 -10  -7   1        7.45        7.80      0.66 o
  -9  -7   1        5.07        4.75      0.52 o
  -8  -7   1        5.88        5.39      0.43 o
  -7  -7   1      116.09      114.63      1.94 o
  -6  -7   1        3.88        2.67      0.32 o
  -5  -7   1       84.00       76.52      1.03 o
  -4  -7   1      111.97      101.48      1.24 o
  -3  -7   1      291.29      315.80      3.46 o
  -2  -7   1        3.53        2.92      0.17 o
  -1  -7   1      119.53      121.58      1.26 o
   0  -7   1       34.02       36.51      0.61 o
   1  -7   1        0.00        0.11      0.19 o
   2  -7   1       34.66       33.08      0.91 o
   3  -7   1       32.12       31.40      0.89 o
   4  -7   1        7.57        7.16      0.50 o
   5  -7   1        5.07        5.49      0.49 o
   6  -7   1        1.38        1.23      0.73 o
 -10  -6   1        2.04        2.83      0.50 o
  -9  -6   1       18.50       18.31      0.84 o
  -8  -6   1       48.23       47.95      1.11 o
  -7  -6   1        0.06       -0.22      0.22 o
  -6  -6   1       79.05       77.10      1.12 o
  -5  -6   1      194.60      194.00      2.08 o
  -4  -6   1      104.68      103.73      1.21 o
  -3  -6   1       54.15       50.85      0.67 o
  -2  -6   1      310.88      311.15      3.05 o
  -1  -6   1      182.76      192.54      1.84 o
   0  -6   1       50.40       57.15      0.64 o
   1  -6   1        9.57        8.49      0.25 o
   2  -6   1      105.40      101.62      1.57 o
   3  -6   1        6.24        7.74      0.43 o
   4  -6   1        3.22        2.70      0.34 o
   5  -6   1       32.68       35.30      0.99 o
   6  -6   1        0.56        0.34      0.35 o
   7  -6   1        0.65        1.16      0.46 o
 -10  -5   1       19.71       25.08      1.23 o
  -9  -5   1        0.01        0.07      0.65 o
  -8  -5   1        9.91       11.82      0.66 o
  -7  -5   1        7.77        6.65      0.36 o
  -6  -5   1       26.47       26.66      0.53 o
  -5  -5   1       43.39       43.10      0.65 o
  -4  -5   1      208.10      203.50      2.10 o
  -3  -5   1      442.04      437.82      3.92 o
  -2  -5   1      107.93      120.18      1.38 o
  -1  -5   1        4.16        6.22      0.17 o
   0  -5   1        0.64       -0.03      0.07 o
   1  -5   1      105.18      113.32      1.13 o
   2  -5   1        9.54       11.15      0.33 o
   3  -5   1       27.08       26.65      0.83 o
   4  -5   1       34.52       33.24      0.85 o
   5  -5   1        3.28        3.25      0.37 o
   6  -5   1        3.51        3.19      0.33 o
   7  -5   1        5.55        5.54      0.50 o
   8  -5   1        0.00        0.25      0.35 o
 -10  -4   1        1.74        0.89      0.54 o
  -9  -4   1        0.97        1.06      0.43 o
  -8  -4   1       38.32       39.97      0.97 o
  -7  -4   1       10.89       11.08      0.43 o
  -6  -4   1       19.14       16.53      0.61 o
  -5  -4   1       78.83       75.61      0.93 o
  -4  -4   1       79.80       87.82      0.95 o
  -3  -4   1        0.11        0.63      0.09 o
  -2  -4   1        2.17        5.49      0.19 o
  -1  -4   1      218.25      241.44      2.06 o
   0  -4   1      707.64      780.44      6.05 o
   1  -4   1       37.59       40.49      0.45 o
   2  -4   1       81.07       85.62      1.02 o
   3  -4   1        6.35        5.84      0.22 o
   4  -4   1      198.83      197.72      2.61 o
   5  -4   1       15.07       16.20      0.49 o
   6  -4   1        1.66        1.48      0.27 o
   7  -4   1        0.02       -0.20      0.27 o
   8  -4   1        2.59        1.90      0.43 o
 -10  -3   1       12.41       14.54      0.98 o
  -9  -3   1        0.45        0.15      0.38 o
  -8  -3   1        5.63        6.79      0.46 o
  -7  -3   1       25.51       25.39      0.67 o
  -6  -3   1       12.96       12.76      0.36 o
  -5  -3   1       20.28       20.43      0.42 o
  -4  -3   1       39.32       37.01      0.52 o
  -3  -3   1       97.05       99.69      1.00 o
  -2  -3   1        1.14        1.08      0.10 o
  -1  -3   1     1372.10     1444.33     11.57 o
   0  -3   1       89.45       75.07      0.60 o
   1  -3   1      167.17      173.60      1.43 o
   2  -3   1       27.61       31.59      0.46 o
   3  -3   1        1.24        1.92      0.15 o
   4  -3   1      135.64      125.32      1.43 o
   5  -3   1      149.48      138.20      1.80 o
   6  -3   1        3.15        2.70      0.30 o
   7  -3   1        3.86        3.51      0.40 o
   8  -3   1        5.14        4.58      0.47 o
   9  -3   1        0.02       -0.26      0.35 o
 -10  -2   1        0.59       -0.07      0.41 o
  -9  -2   1       25.17       26.92      1.18 o
  -8  -2   1       12.92       13.34      0.57 o
  -7  -2   1        0.34       -0.07      0.18 o
  -6  -2   1       41.73       43.51      0.65 o
  -5  -2   1       53.10       51.21      0.64 o
  -4  -2   1      196.54      207.87      2.11 o
  -3  -2   1      252.30      250.78      2.55 o
  -2  -2   1        2.92        5.45      0.12 o
  -1  -2   1     2806.33     2905.06     22.48 o
   0  -2   1     1483.76     1577.05     12.82 o
   1  -2   1      243.53      238.27      1.90 o
   2  -2   1       38.44       34.48      0.42 o
   3  -2   1       11.64       11.38      0.45 o
   4  -2   1      154.60      146.03      1.52 o
   5  -2   1      131.21      128.17      1.30 o
   6  -2   1        4.82        6.10      0.34 o
   7  -2   1        6.58        5.72      0.45 o
   8  -2   1       18.98       20.35      0.94 o
   9  -2   1        1.38        1.23      0.37 o
 -10  -1   1        3.68        2.79      1.63 o
  -9  -1   1       10.89        9.95      0.80 o
  -8  -1   1       46.12       43.29      1.23 o
  -7  -1   1        3.82        4.04      0.27 o
  -6  -1   1      154.11      145.89      1.78 o
  -5  -1   1       13.84       15.58      0.31 o
  -4  -1   1      215.60      223.78      2.26 o
  -3  -1   1       40.54       31.17      0.56 o
  -2  -1   1     1911.34     2061.74     14.58 o
  -1  -1   1      564.02      584.12      4.79 o
   0  -1   1       18.65       20.62      0.17 o
   1  -1   1      263.71      280.04      2.21 o
   2  -1   1     1521.15     1605.72     12.53 o
   3  -1   1       78.56       70.72      0.77 o
   4  -1   1      470.01      460.94      3.87 o
   5  -1   1       70.23       60.75      0.72 o
   6  -1   1       21.80       21.78      0.47 o
   7  -1   1      130.77      124.63      1.73 o
   8  -1   1       14.74       16.16      0.57 o
   9  -1   1        9.89        9.69      0.60 o
  10  -1   1        2.18        1.96      0.49 o
 -10   0   1        0.57        0.23      1.02 o
  -9   0   1        7.05        7.94      0.74 o
  -8   0   1        8.36        7.89      0.48 o
  -7   0   1        1.69        2.36      0.27 o
  -6   0   1       13.07       15.03      0.44 o
  -5   0   1      600.07      589.62      5.28 o
  -4   0   1      248.07      240.43      2.24 o
  -3   0   1       99.06       95.32      1.16 o
  -2   0   1      233.53      206.67      1.58 o
  -1   0   1     2824.63     2750.72     20.82 o
   0   0   1        0.66       -0.09      0.09 o
   1   0   1      621.72      648.69      6.17 o
   3   0   1     1390.46     1494.06     12.99 o
   4   0   1     2078.95     2132.99     18.50 o
   5   0   1      437.09      434.10      3.91 o
   6   0   1       73.60       68.55      0.94 o
   7   0   1       24.62       23.03      0.64 o
   8   0   1       38.01       36.70      0.86 o
   9   0   1       15.63       19.08      0.68 o
  10   0   1        0.10       -0.28      0.28 o
  -9   1   1        0.61        0.68      0.46 o
  -8   1   1        5.86        6.18      0.51 o
  -7   1   1       31.07       32.89      0.83 o
  -6   1   1      166.66      155.86      1.90 o
  -5   1   1       92.44       94.92      1.06 o
  -4   1   1      305.79      304.34      2.97 o
  -3   1   1      215.24      200.70      2.24 o
  -2   1   1      117.71      128.46      1.13 o
  -1   1   1      590.55      567.10      4.19 o
   0   1   1     6366.83     6231.77    104.07 o
   1   1   1      259.81      270.20      2.12 o
   2   1   1     1258.75     1290.34     10.50 o
   3   1   1      268.38      248.12      2.10 o
   4   1   1       11.65       13.02      0.24 o
   5   1   1        4.15        4.37      0.19 o
   6   1   1        2.43        1.96      0.14 o
   7   1   1       22.51       23.16      0.62 o
   8   1   1        3.17        3.04      0.31 o
   9   1   1       17.59       18.21      0.68 o
  10   1   1        1.14        0.51      0.48 o
  -9   2   1        3.19        4.90      0.64 o
  -8   2   1        0.12        0.65      0.45 o
  -7   2   1        2.83        2.09      0.32 o
  -6   2   1        0.64        1.20      0.21 o
  -5   2   1      587.01      564.19      5.51 o
  -4   2   1       67.37       69.99      0.87 o
  -3   2   1       39.92       40.94      0.48 o
  -2   2   1        0.23        0.16      0.07 o
  -1   2   1      383.11      372.77      4.49 o
   0   2   1      109.17      122.09      0.95 o
   1   2   1     1133.84     1107.89      8.97 o
   2   2   1     1976.59     1989.07     15.28 o
   3   2   1      183.95      217.98      2.09 o
   4   2   1      298.66      290.48      2.62 o
   5   2   1        9.73       10.05      0.23 o
   6   2   1        9.05       10.80      0.29 o
   7   2   1       19.85       15.42      0.45 o
   8   2   1       12.59       12.96      0.51 o
   9   2   1       18.06       19.54      0.80 o
  10   2   1        0.81        0.63      0.35 o
  -9   3   1        1.94        2.54      0.73 o
  -8   3   1        4.31        5.19      0.64 o
  -7   3   1       16.71       17.37      0.76 o
  -6   3   1        5.95        5.07      0.43 o
  -5   3   1       57.44       55.63      1.06 o
  -4   3   1      321.24      313.87      3.46 o
  -3   3   1       39.20       35.47      0.56 o
  -2   3   1       20.00       22.22      0.38 o
  -1   3   1       72.74       61.58      0.70 o
   0   3   1       85.26      118.22      1.00 o
   1   3   1        2.12        2.21      0.08 o
   2   3   1      881.08      894.49      7.20 o
   3   3   1       99.20       94.06      0.93 o
   4   3   1      350.28      376.29      3.37 o
   5   3   1        8.94        8.48      0.23 o
   6   3   1        8.06        7.33      0.27 o
   7   3   1       31.20       32.20      0.61 o
   8   3   1       17.91       15.27      0.55 o
   9   3   1       25.67       26.66      0.77 o
  10   3   1       11.15       11.26      0.68 o
  11   3   1        0.46        0.17      0.80 o
  -8   4   1        0.67       -0.04      0.41 o
  -7   4   1        0.11        0.51      0.43 o
  -6   4   1       15.94       15.91      0.85 o
  -5   4   1        0.04       -0.18      0.18 o
  -4   4   1        1.96        1.11      0.24 o
  -3   4   1       63.77       54.26      0.78 o
  -2   4   1        3.09        1.10      0.13 o
  -1   4   1      278.91      302.83      3.84 o
   0   4   1      136.74      137.08      1.46 o
   1   4   1       91.38       86.43      0.86 o
   2   4   1      310.64      329.81      3.12 o
   3   4   1      669.50      734.94      6.81 o
   4   4   1      894.14      940.87      8.11 o
   5   4   1      110.12      112.64      1.17 o
   6   4   1       43.15       43.45      0.64 o
   7   4   1       65.33       61.79      0.95 o
   8   4   1        2.08        2.28      0.29 o
   9   4   1        0.80        1.92      0.31 o
  10   4   1        9.13        8.02      0.60 o
  11   4   1       10.39       14.97      0.92 o
  -7   5   1        0.04       -0.36      0.36 o
  -6   5   1        8.81        9.20      0.72 o
  -5   5   1       22.37       20.44      0.66 o
  -4   5   1       42.37       41.59      0.90 o
  -3   5   1       44.16       43.17      0.88 o
  -2   5   1       68.85       63.47      0.87 o
  -1   5   1       45.14       41.24      0.62 o
   0   5   1       42.71       45.08      1.10 o
   1   5   1       26.03       29.98      0.43 o
   2   5   1      611.68      690.89      6.43 o
   3   5   1       86.79       77.92      0.97 o
   4   5   1        2.90        5.31      0.27 o
   5   5   1       29.72       31.40      0.48 o
   6   5   1       67.23       63.51      0.94 o
   7   5   1        6.38        4.71      0.28 o
   8   5   1        0.26        0.22      0.21 o
   9   5   1        3.47        3.56      0.32 o
  10   5   1       15.16       14.35      0.76 o
  11   5   1        0.52        1.24      0.54 o
  -7   6   1        0.00        0.84      0.54 o
  -6   6   1        1.69        1.74      0.94 o
  -5   6   1       26.24       26.09      1.13 o
  -4   6   1        0.01        0.22      0.26 o
  -3   6   1      167.06      157.37      2.34 o
  -2   6   1      193.89      193.32      2.73 o
  -1   6   1       34.60       37.01      0.66 o
   0   6   1       20.53       22.51      0.50 o
   1   6   1      430.65      417.87      4.01 o
   2   6   1       83.44       85.65      1.08 o
   3   6   1      429.59      460.33      4.76 o
   4   6   1      180.05      167.10      2.09 o
   5   6   1      151.00      146.64      1.60 o
   6   6   1       83.49       87.73      1.21 o
   7   6   1       51.32       48.87      0.91 o
   8   6   1       27.15       28.06      0.69 o
   9   6   1        4.38        5.38      0.46 o
  10   6   1        2.49        2.75      0.56 o
  11   6   1        7.80        8.57      1.02 o
  -6   7   1        0.00        0.65      0.47 o
  -5   7   1       12.33       12.94      1.20 o
  -4   7   1       21.88       23.80      1.08 o
  -3   7   1        0.59        1.23      0.65 o
  -2   7   1      156.00      149.38      2.27 o
  -1   7   1        8.47        8.82      0.45 o
   0   7   1        0.71        0.36      0.18 o
   1   7   1      175.22      164.19      1.91 o
   2   7   1       16.12       17.69      0.46 o
   3   7   1       55.51       55.29      0.82 o
   4   7   1        3.59        2.50      0.21 o
   5   7   1        1.90        1.13      0.23 o
   6   7   1       76.58       75.04      1.21 o
   7   7   1       25.87       25.09      0.75 o
   8   7   1       27.20       28.76      0.94 o
   9   7   1        0.65       -0.10      0.29 o
  10   7   1       13.09       14.48      0.75 o
  11   7   1        0.75        0.87      0.65 o
  -5   8   1        0.41        0.29      0.43 o
  -4   8   1        4.90        5.15      0.80 o
  -3   8   1        9.63        8.37      0.72 o
  -2   8   1       19.41       18.68      0.76 o
  -1   8   1      115.91      109.71      1.82 o
   0   8   1       36.27       34.24      0.86 o
   1   8   1      233.88      221.05      2.78 o
   2   8   1      132.14      120.98      1.68 o
   3   8   1        7.09        5.58      0.34 o
   4   8   1        0.38        0.39      0.19 o
   5   8   1       77.82       74.08      1.32 o
   6   8   1      106.30      106.60      2.07 o
   7   8   1       41.78       44.33      1.05 o
   8   8   1       10.34       11.85      0.65 o
   9   8   1       29.89       26.97      0.99 o
  10   8   1        0.09        0.15      0.35 o
  -4   9   1        8.38       10.61      0.82 o
  -3   9   1       10.07        8.07      0.77 o
  -2   9   1        1.54        1.32      0.43 o
  -1   9   1       24.19       24.31      1.10 o
   0   9   1       37.77       36.15      1.05 o
   1   9   1       72.52       67.71      1.52 o
   2   9   1       98.55       94.53      1.63 o
   3   9   1        0.62        0.50      0.23 o
   4   9   1       17.34       15.98      0.58 o
   5   9   1        0.00       -0.05      0.20 o
   6   9   1       58.32       58.45      1.65 o
   7   9   1       25.34       22.70      0.88 o
   8   9   1        4.82        3.77      0.51 o
   9   9   1        2.28        2.67      0.46 o
  10   9   1        2.58        2.42      0.47 o
  -3  10   1        6.17        7.59      0.73 o
  -2  10   1        3.77        3.40      0.80 o
  -1  10   1        0.07       -0.19      0.33 o
   0  10   1        2.40        1.72      0.49 o
   1  10   1       20.42       20.08      0.82 o
   2  10   1       43.31       39.72      1.07 o
   3  10   1       10.16       10.24      0.53 o
   4  10   1        0.10       -0.18      0.23 o
   5  10   1        6.79        6.88      0.42 o
   6  10   1        0.03       -0.22      0.24 o
   7  10   1       17.56       17.69      0.81 o
   8  10   1        7.73        8.46      0.72 o
   9  10   1        3.44        2.99      0.91 o
  -2  11   1        2.80        3.20      0.87 o
  -1  11   1        0.66        0.44      0.43 o
   0  11   1        2.34        2.50      0.54 o
   1  11   1        0.87        1.31      0.51 o
   2  11   1       10.70       10.93      1.27 o
   3  11   1       18.71       22.02      0.76 o
   4  11   1        9.58        9.98      0.54 o
   5  11   1        0.27        0.58      0.29 o
   6  11   1       43.30       43.32      1.31 o
   7  11   1        1.71        1.72      0.69 o
   8  11   1        2.32        1.17      0.49 o
   9  11   1        8.07        8.86      0.85 o
   0  12   1        0.36        0.22      0.65 o
   1  12   1       45.18       53.08      1.90 o
   2  12   1       13.52       14.23      1.05 o
   3  12   1       10.25       12.12      0.95 o
   4  12   1       35.36       39.81      1.30 o
   5  12   1       17.30       17.96      0.89 o
   6  12   1        0.95        0.55      0.47 o
   7  12   1       29.34       31.05      1.41 o
   8  12   1       22.91       28.77      1.39 o
   3  13   1       13.76       16.86      1.67 o
   4  13   1        0.62        0.73      0.80 o
   5  13   1        4.53        3.78      1.02 o
  -6 -12   2        1.59        1.70      0.45 o
  -5 -12   2        7.99        7.91      0.69 o
  -4 -12   2        0.53        0.64      0.44 o
  -3 -12   2       31.43       30.51      1.14 o
  -2 -12   2        1.25        2.43      0.64 o
  -1 -12   2        1.76        1.60      0.51 o
   0 -12   2       10.00       11.92      1.31 o
  -8 -11   2       14.62       13.38      1.45 o
  -7 -11   2        0.02       -0.36      0.36 o
  -6 -11   2       10.88        8.92      0.66 o
  -5 -11   2       13.60       16.43      0.84 o
  -4 -11   2        7.08        7.85      0.61 o
  -3 -11   2       17.38       18.13      0.84 o
  -2 -11   2        1.69        1.71      0.40 o
  -1 -11   2        0.99        0.53      0.36 o
   0 -11   2        0.15        0.65      0.43 o
   1 -11   2       12.39       12.29      0.91 o
   2 -11   2        5.74        7.82      1.16 o
  -9 -10   2        1.41        1.06      0.62 o
  -8 -10   2        4.48        3.35      0.45 o
  -7 -10   2        7.96        7.94      0.54 o
  -6 -10   2        1.35        1.53      0.41 o
  -5 -10   2        0.54        0.74      0.33 o
  -4 -10   2       10.65        8.04      0.47 o
  -3 -10   2       43.82       46.57      1.27 o
  -2 -10   2       32.30       28.79      0.96 o
  -1 -10   2        6.91        7.51      0.47 o
   0 -10   2        5.20        5.47      0.49 o
   1 -10   2        1.34        1.53      0.38 o
   2 -10   2        6.32        5.47      0.62 o
   3 -10   2        4.05        5.26      1.42 o
  -9  -9   2        0.81        0.63      0.38 o
  -8  -9   2       20.02       21.37      1.04 o
  -7  -9   2       24.21       22.98      0.85 o
  -6  -9   2       46.94       46.56      1.12 o
  -5  -9   2        6.24        7.49      0.42 o
  -4  -9   2        0.30        0.36      0.23 o
  -3  -9   2        7.41        9.19      0.36 o
  -2  -9   2        9.28       11.56      0.40 o
  -1  -9   2        0.06       -0.14      0.34 o
   0  -9   2        0.11       -0.26      0.26 o
   1  -9   2       41.04       38.59      1.08 o
   2  -9   2       17.13       18.66      0.79 o
   3  -9   2        1.37        1.14      0.38 o
   4  -9   2        4.29        3.74      0.59 o
 -10  -8   2        1.54        0.75      0.87 o
  -9  -8   2        0.00       -0.14      0.35 o
  -8  -8   2        1.43        1.42      0.33 o
  -7  -8   2       31.91       31.48      0.90 o
  -6  -8   2        2.74        3.65      0.35 o
  -5  -8   2       18.22       18.70      0.64 o
  -4  -8   2      156.45      156.77      1.81 o
  -3  -8   2      109.97       95.15      1.21 o
  -2  -8   2        4.93        2.58      0.23 o
  -1  -8   2      125.42      110.62      1.33 o
   0  -8   2       99.02       92.75      1.37 o
   1  -8   2        5.84        7.02      0.76 o
   2  -8   2      121.77      123.33      4.05 o
   3  -8   2       29.38       30.42      0.94 o
   4  -8   2       13.81       15.71      0.73 o
   5  -8   2        2.12        2.91      0.42 o
 -10  -7   2        2.56        3.40      0.53 o
  -9  -7   2       14.12       14.20      0.78 o
  -8  -7   2       13.97       13.16      0.62 o
  -7  -7   2        2.98        2.40      0.40 o
  -6  -7   2      103.32       95.95      1.66 o
  -5  -7   2       49.11       49.32      0.85 o
  -4  -7   2       18.45       20.93      0.52 o
  -3  -7   2      239.16      230.77      2.43 o
  -2  -7   2      124.24      117.33      1.26 o
  -1  -7   2       76.63       82.86      1.03 o
   0  -7   2       85.55       83.48      1.11 o
   1  -7   2       66.56       65.62      0.94 o
   2  -7   2       22.91       24.92      0.74 o
   3  -7   2       11.85       12.45      0.60 o
   4  -7   2       16.44       16.45      0.68 o
   5  -7   2        4.30        5.33      0.64 o
   6  -7   2        0.04        0.25      0.42 o
 -10  -6   2        4.64        5.32      0.57 o
  -9  -6   2       24.51       24.41      0.99 o
  -8  -6   2        7.28        7.40      0.50 o
  -7  -6   2       81.60       81.43      1.51 o
  -6  -6   2       74.50       74.02      1.36 o
  -5  -6   2      134.86      137.31      1.70 o
  -4  -6   2      191.79      181.72      2.12 o
  -3  -6   2      255.37      252.82      2.39 o
  -2  -6   2       20.73       21.11      0.37 o
  -1  -6   2       82.32       78.80      0.78 o
   0  -6   2      189.05      192.51      2.75 o
   1  -6   2       16.54       16.35      0.32 o
   2  -6   2       76.08       77.05      1.37 o
   3  -6   2       99.85       99.48      1.80 o
   4  -6   2        3.07        4.10      0.36 o
   5  -6   2        3.79        4.47      0.40 o
   6  -6   2        0.00       -0.26      0.26 o
   7  -6   2        3.41        3.22      0.45 o
 -10  -5   2       13.65       14.50      1.05 o
  -9  -5   2       51.72       51.94      1.75 o
  -8  -5   2       40.52       44.46      1.24 o
  -7  -5   2       22.38       24.22      0.85 o
  -6  -5   2       64.52       65.07      0.99 o
  -5  -5   2        1.09        1.09      0.16 o
  -4  -5   2       15.22       13.97      0.34 o
  -3  -5   2       99.71      100.99      1.15 o
  -2  -5   2      462.44      487.41      4.33 o
  -1  -5   2      203.58      193.67      1.60 o
   0  -5   2      382.16      426.51      3.91 o
   1  -5   2        0.88        2.41      0.16 o
   2  -5   2       42.55       42.58      0.57 o
   3  -5   2        6.37        4.97      0.25 o
   4  -5   2       49.53       48.38      1.06 o
   5  -5   2        2.41        3.14      0.34 o
   6  -5   2        0.69        0.26      0.26 o
   7  -5   2        0.37       -0.24      0.24 o
   8  -5   2        1.53        0.96      0.36 o
 -10  -4   2        0.67        0.73      0.52 o
  -9  -4   2        3.27        2.74      0.59 o
  -8  -4   2        4.15        4.19      0.49 o
  -7  -4   2        9.05        7.11      0.49 o
  -6  -4   2       60.98       61.24      1.02 o
  -5  -4   2       36.89       36.65      0.63 o
  -4  -4   2        3.18        2.74      0.16 o
  -3  -4   2       26.76       35.12      0.51 o
  -2  -4   2       14.44       18.26      0.28 o
  -1  -4   2      149.47      144.14      1.14 o
   0  -4   2       18.58       14.16      0.20 o
   1  -4   2        1.61        1.34      0.11 o
   2  -4   2       58.23       65.90      0.82 o
   3  -4   2        0.52        0.37      0.12 o
   4  -4   2        7.82        8.63      0.40 o
   5  -4   2        2.01        1.72      0.25 o
   6  -4   2       39.87       37.80      0.95 o
   7  -4   2       14.40       13.81      0.54 o
   8  -4   2        2.13        1.52      0.35 o
 -10  -3   2        3.84        3.59      0.64 o
  -9  -3   2        7.53        6.08      0.69 o
  -8  -3   2        1.97        1.84      0.36 o
  -7  -3   2        3.75        3.95      0.30 o
  -6  -3   2       25.74       24.46      0.55 o
  -5  -3   2       49.25       51.32      0.71 o
  -4  -3   2      122.72      120.09      1.32 o
  -3  -3   2       50.88       46.86      0.56 o
  -2  -3   2        8.02        6.40      0.15 o
  -1  -3   2       82.21       86.12      0.75 o
   0  -3   2      107.31      115.02      0.92 o
   1  -3   2      246.45      236.58      2.02 o
   2  -3   2       10.77       11.04      0.21 o
   3  -3   2       43.04       40.78      0.51 o
   4  -3   2      297.08      281.33      2.76 o
   5  -3   2       35.91       32.15      0.66 o
   6  -3   2        7.62        7.62      0.39 o
   7  -3   2        4.54        3.55      0.39 o
   8  -3   2       11.03       12.18      0.63 o
   9  -3   2        0.00       -0.25      0.29 o
 -10  -2   2        3.95        3.68      0.91 o
  -9  -2   2        0.98        1.25      0.49 o
  -8  -2   2       33.61       35.44      1.31 o
  -7  -2   2       59.31       54.91      1.00 o
  -6  -2   2       16.98       18.18      0.47 o
  -5  -2   2       72.51       73.47      0.92 o
  -4  -2   2       21.84       22.96      0.37 o
  -3  -2   2       85.30       92.97      1.12 o
  -2  -2   2       43.11       41.48      0.42 o
  -1  -2   2     5385.80     5674.38     41.50 o
   0  -2   2      115.10      134.84      1.00 o
   1  -2   2        2.82        4.61      0.09 o
   2  -2   2       34.59       34.33      0.41 o
   3  -2   2       70.93       78.84      0.90 o
   4  -2   2        8.37        6.85      0.23 o
   5  -2   2      276.25      264.69      2.81 o
   6  -2   2       20.14       18.05      0.53 o
   7  -2   2       10.25       11.19      0.82 o
   8  -2   2        0.01       -0.29      0.29 o
   9  -2   2        1.11        0.13      0.32 o
 -10  -1   2        1.61        1.16      0.65 o
  -9  -1   2        8.90        7.20      0.76 o
  -8  -1   2        0.76        0.62      0.43 o
  -7  -1   2       12.23       11.12      0.45 o
  -6  -1   2      366.59      353.88      3.88 o
  -5  -1   2        5.20        8.34      0.44 o
  -4  -1   2       50.58       50.45      0.62 o
  -3  -1   2      197.38      220.46      1.92 o
  -2  -1   2       25.24       25.29      0.47 o
  -1  -1   2     2640.36     2663.75     20.51 o
   0  -1   2     6897.59     6595.32    700.94 o
   1  -1   2     1383.69     1406.17     12.57 o
   2  -1   2      135.05      164.99      1.40 o
   3  -1   2        0.41        1.22      0.13 o
   4  -1   2      164.46      176.03      1.63 o
   5  -1   2        0.01        0.03      0.10 o
   6  -1   2       79.65       79.51      1.03 o
   7  -1   2        6.16        6.11      0.32 o
   8  -1   2       61.35       64.58      1.22 o
   9  -1   2        3.28        2.84      0.51 o
  10  -1   2        0.33        0.96      0.35 o
  -9   0   2        3.30        3.57      0.61 o
  -8   0   2       10.53        9.93      0.77 o
  -7   0   2        1.57        0.71      0.24 o
  -6   0   2      107.76       99.10      1.35 o
  -5   0   2       53.35       47.76      1.19 o
  -4   0   2      134.87      127.08      1.29 o
  -3   0   2      629.09      630.34      5.18 o
  -2   0   2      187.77      208.80      1.69 o
  -1   0   2     1193.29     1192.12      9.15 o
   0   0   2      455.22      472.35      3.54 o
   1   0   2      542.58      562.41      8.18 o
   2   0   2      405.85      471.59      5.36 o
   3   0   2     2014.86     2055.47     16.92 o
   4   0   2     1440.66     1483.71     12.90 o
   5   0   2        5.43        9.89      0.26 o
   6   0   2      386.50      362.47      3.80 o
   7   0   2       74.29       77.80      1.30 o
   8   0   2        8.64        7.06      0.42 o
   9   0   2       37.15       39.47      0.84 o
  10   0   2        2.23        2.28      0.30 o
  -9   1   2        6.57        5.75      0.60 o
  -8   1   2        2.55        1.51      0.44 o
  -7   1   2       14.47       14.58      0.60 o
  -6   1   2       61.12       61.74      1.07 o
  -5   1   2       94.53       94.18      1.16 o
  -4   1   2       83.14       77.90      1.02 o
  -3   1   2        3.91        7.48      0.22 o
  -2   1   2     1539.37     1558.14     13.33 o
  -1   1   2       96.52      109.42      0.97 o
   0   1   2     1366.63     1398.15      9.88 o
   1   1   2      815.64      808.29      6.40 o
   2   1   2      452.09      506.05      5.08 o
   3   1   2      406.29      455.57      4.21 o
   4   1   2      742.66      813.39      7.11 o
   5   1   2       35.04       35.56      0.49 o
   6   1   2       14.94       14.07      0.38 o
   7   1   2       43.06       41.39      0.82 o
   8   1   2        5.06        8.33      0.41 o
   9   1   2        0.31        0.32      0.28 o
  10   1   2        0.06       -0.27      0.27 o
  -9   2   2        1.13        1.45      0.73 o
  -8   2   2        0.00       -0.09      0.33 o
  -7   2   2        8.41        9.44      0.60 o
  -6   2   2        4.31        3.62      0.28 o
  -5   2   2       17.61       16.55      0.51 o
  -4   2   2       82.72       80.86      0.98 o
  -3   2   2      444.77      431.51      4.44 o
  -2   2   2     1112.21     1253.20     10.71 o
  -1   2   2      576.30      580.16      5.41 o
   0   2   2       36.09       34.21      0.34 o
   1   2   2       39.92       37.09      0.41 o
   2   2   2      118.14      112.85      1.03 o
   3   2   2      711.76      711.89      6.52 o
   4   2   2      441.09      452.33      4.62 o
   5   2   2        0.43        1.00      0.10 o
   6   2   2       52.49       50.98      0.64 o
   7   2   2        2.18        0.59      0.20 o
   8   2   2        0.15       -0.08      0.20 o
   9   2   2       19.95       19.65      0.64 o
  10   2   2        5.34        4.70      0.41 o
  11   2   2        0.13       -0.18      0.33 o
  -8   3   2        0.56        1.05      0.84 o
  -7   3   2        4.73        3.71      0.56 o
  -6   3   2       18.27       19.37      0.75 o
  -5   3   2       77.38       75.10      1.34 o
  -4   3   2        3.12        3.40      0.24 o
  -3   3   2      427.54      426.62      4.40 o
  -2   3   2      582.29      587.25      5.93 o
  -1   3   2        1.50        0.57      0.09 o
   0   3   2      195.46      220.24      1.78 o
   1   3   2       34.92       28.32      0.32 o
   2   3   2      256.20      325.32      2.85 o
   3   3   2       20.84       18.45      0.28 o
   4   3   2      334.09      324.43      2.88 o
   5   3   2       76.65       69.00      0.82 o
   6   3   2       11.31       12.72      0.30 o
   7   3   2       27.04       23.47      0.54 o
   8   3   2        2.77        4.26      0.43 o
   9   3   2        5.04        3.22      0.36 o
  10   3   2        7.94        7.98      0.58 o
  11   3   2        9.92       10.44      1.01 o
  -8   4   2        4.23        4.75      1.49 o
  -7   4   2        2.15        2.97      0.54 o
  -6   4   2        0.27        0.46      0.38 o
  -5   4   2       22.13       21.37      0.76 o
  -4   4   2       64.21       57.87      0.98 o
  -3   4   2        3.60        2.37      0.18 o
  -2   4   2       16.82       11.93      0.36 o
  -1   4   2      155.23      147.55      1.66 o
   0   4   2        2.75        1.10      0.12 o
   1   4   2        0.12        0.20      0.09 o
   2   4   2      938.18      998.51     10.72 o
   3   4   2       45.19       33.45      0.42 o
   4   4   2        8.92       14.11      0.27 o
   5   4   2      190.21      189.21      1.82 o
   6   4   2      365.83      370.08      3.40 o
   7   4   2        4.79        6.46      0.29 o
   8   4   2       52.83       46.89      0.97 o
   9   4   2       36.50       38.88      0.94 o
  10   4   2        1.78        2.43      0.36 o
  11   4   2        3.65        3.94      0.50 o
  -7   5   2        0.09        0.51      0.41 o
  -6   5   2        6.46        6.25      0.67 o
  -5   5   2        0.37        0.28      0.38 o
  -4   5   2        0.68        0.39      0.21 o
  -3   5   2      203.66      175.11      2.52 o
  -2   5   2      132.20      143.40      1.86 o
  -1   5   2        1.91        4.78      0.36 o
   0   5   2      161.94      166.85      2.05 o
   1   5   2      101.40      101.27      1.11 o
   2   5   2        6.68        7.09      0.26 o
   3   5   2      254.75      283.84      2.98 o
   4   5   2      451.00      462.23      4.73 o
   5   5   2      196.43      191.09      1.96 o
   6   5   2       64.19       62.11      0.91 o
   7   5   2       28.96       26.32      0.56 o
   8   5   2        5.42        6.73      0.36 o
   9   5   2        1.51        1.49      0.27 o
  10   5   2        6.87        5.33      0.66 o
  11   5   2       10.54       14.15      0.75 o
  -7   6   2        5.54        5.09      1.02 o
  -6   6   2        1.21        0.98      0.46 o
  -5   6   2        4.36        4.10      0.59 o
  -4   6   2       11.51       11.26      0.77 o
  -3   6   2       37.07       36.53      0.87 o
  -2   6   2       63.62       54.24      1.06 o
  -1   6   2      407.09      398.02      5.16 o
   0   6   2      478.44      463.81      5.28 o
   1   6   2       34.01       30.84      0.54 o
   2   6   2      319.34      326.47      3.18 o
   3   6   2      105.90      102.32      1.25 o
   4   6   2        3.28        3.21      0.24 o
   5   6   2      183.39      183.94      2.08 o
   6   6   2      526.86      524.83      5.52 o
   7   6   2        0.66        0.31      0.21 o
   8   6   2        0.46       -0.02      0.23 o
   9   6   2       10.38       10.74      0.47 o
  10   6   2        8.61        8.53      0.61 o
  11   6   2        0.39        0.36      0.38 o
  -6   7   2        4.25        4.21      0.87 o
  -5   7   2       18.05       18.62      1.03 o
  -4   7   2        1.91        2.63      0.51 o
  -3   7   2      146.69      133.47      2.72 o
  -2   7   2       49.91       53.02      1.10 o
  -1   7   2      127.29      119.17      1.88 o
   0   7   2      112.30      111.13      1.54 o
   1   7   2      168.57      165.85      2.12 o
   2   7   2       76.51       70.39      0.97 o
   3   7   2        1.37       -0.15      0.15 o
   4   7   2        1.10        1.14      0.17 o
   5   7   2       49.54       46.18      0.93 o
   6   7   2        0.60        0.53      0.23 o
   7   7   2       43.35       40.31      0.83 o
   8   7   2       10.56       10.60      0.51 o
   9   7   2        6.78        7.08      0.47 o
  10   7   2        0.22        0.07      0.58 o
  11   7   2        1.27        1.96      0.65 o
  -5   8   2        1.86        2.65      0.54 o
  -4   8   2       14.98       18.91      1.24 o
  -3   8   2        0.03       -0.33      0.33 o
  -2   8   2       13.47       10.79      0.63 o
  -1   8   2        1.73        1.19      0.34 o
   0   8   2        6.74        6.28      0.41 o
   1   8   2      241.13      230.29      3.24 o
   2   8   2        1.47        1.36      0.23 o
   3   8   2      123.42      118.43      1.64 o
   4   8   2       91.47       78.19      1.27 o
   5   8   2       16.57       17.08      0.59 o
   6   8   2       68.09       61.72      1.50 o
   7   8   2        0.66        0.80      0.29 o
   8   8   2       18.88       19.36      0.95 o
   9   8   2        6.29        6.15      0.54 o
  10   8   2       17.41       17.71      1.00 o
  -4   9   2        5.19        6.40      0.74 o
  -3   9   2        9.01        8.67      0.80 o
  -2   9   2        6.46        4.63      0.65 o
  -1   9   2        0.63        0.30      0.33 o
   0   9   2        9.32        8.44      0.57 o
   1   9   2      112.55      106.28      2.10 o
   2   9   2        4.12        3.95      0.34 o
   3   9   2        2.85        2.31      0.30 o
   4   9   2        7.30        7.75      0.41 o
   5   9   2       26.28       25.66      0.70 o
   6   9   2        4.01        3.85      0.39 o
   7   9   2       30.88       28.76      1.16 o
   8   9   2        7.25        7.50      0.67 o
   9   9   2        2.98        2.07      0.49 o
  10   9   2        2.28        2.18      0.65 o
  -3  10   2        0.71       -0.65      0.65 o
  -2  10   2        0.08       -0.04      0.46 o
  -1  10   2        0.03       -0.33      0.38 o
   0  10   2       10.88       11.65      0.67 o
   1  10   2        0.81        0.22      0.29 o
   2  10   2       68.75       66.02      1.56 o
   3  10   2        7.45        7.92      0.64 o
   4  10   2        0.64       -0.08      0.21 o
   5  10   2        5.96        6.94      0.43 o
   6  10   2       11.27       10.59      0.61 o
   7  10   2        1.11        0.99      0.94 o
   8  10   2        5.04        4.35      0.59 o
   9  10   2        7.88        7.71      0.74 o
  -1  11   2        1.02        0.75      0.49 o
   0  11   2        2.58        2.31      0.98 o
   1  11   2        8.43        8.11      0.77 o
   2  11   2        0.19       -0.18      0.27 o
   3  11   2        5.70        5.37      0.87 o
   4  11   2        5.42        4.94      0.49 o
   5  11   2       18.50       19.42      0.94 o
   6  11   2        0.99        0.71      0.35 o
   7  11   2       10.13        9.26      0.80 o
   8  11   2       13.24       14.93      0.97 o
   9  11   2        0.03        0.29      0.51 o
   0  12   2        6.71        7.41      1.16 o
   1  12   2        0.14       -0.26      0.40 o
   2  12   2       16.65       17.84      1.13 o
   3  12   2       49.12       61.08      1.65 o
   4  12   2        0.77        1.35      0.44 o
   5  12   2       12.18       13.76      0.81 o
   6  12   2       50.57       49.13      1.75 o
   7  12   2        1.60        1.48      0.58 o
   8  12   2        4.44        4.19      0.67 o
   3  13   2        5.13        5.74      1.16 o
   4  13   2       30.25       31.25      2.18 o
   5  13   2        6.13        5.09      0.94 o
  -6 -12   3        0.61        1.09      0.73 o
  -5 -12   3        0.01       -0.49      0.57 o
  -4 -12   3        9.36        8.73      0.94 o
  -3 -12   3        3.12        2.81      0.48 o
  -2 -12   3        0.92        1.01      0.42 o
  -1 -12   3        4.09        4.55      0.61 o
  -7 -11   3        3.55        2.89      0.50 o
  -6 -11   3        0.21       -0.57      0.59 o
  -5 -11   3        0.08       -0.13      0.33 o
  -4 -11   3       10.35        9.40      1.60 o
  -3 -11   3        8.73       10.76      0.68 o
  -2 -11   3        5.46        4.68      0.50 o
  -1 -11   3        4.55        5.15      0.53 o
   0 -11   3        6.04        7.56      0.69 o
   1 -11   3        0.99        1.05      0.46 o
   2 -11   3        2.18        3.59      0.98 o
  -8 -10   3        0.87        0.22      0.82 o
  -7 -10   3        4.76        3.88      0.54 o
  -6 -10   3        3.17        3.26      0.53 o
  -5 -10   3        7.87        6.90      0.74 o
  -4 -10   3        0.74        0.19      0.27 o
  -3 -10   3       11.50       10.88      0.66 o
  -2 -10   3        2.51        1.98      0.33 o
  -1 -10   3        0.02       -0.14      0.26 o
   0 -10   3        4.46        3.11      0.38 o
   1 -10   3       29.83       32.58      1.02 o
   2 -10   3        0.22       -0.27      0.34 o
   3 -10   3        1.17        1.12      0.43 o
  -9  -9   3        1.25        1.95      0.44 o
  -8  -9   3       12.18       12.46      0.65 o
  -7  -9   3        6.37        7.19      0.50 o
  -6  -9   3        4.47        3.87      0.39 o
  -5  -9   3        8.42        9.30      0.46 o
  -4  -9   3       83.49       81.03      1.34 o
  -3  -9   3        2.83        4.15      0.32 o
  -2  -9   3       23.06       21.21      0.60 o
  -1  -9   3        9.75       11.51      0.45 o
   0  -9   3        0.93        0.23      0.27 o
   1  -9   3        0.08       -0.28      0.28 o
   2  -9   3        3.59        3.05      0.43 o
   3  -9   3        7.43        6.30      0.50 o
   4  -9   3        1.66        2.33      0.40 o
  -9  -8   3       10.18       11.75      0.66 o
  -8  -8   3        2.88        2.77      0.40 o
  -7  -8   3       11.45       14.48      0.67 o
  -6  -8   3       27.26       25.49      0.77 o
  -5  -8   3        5.84        4.22      0.40 o
  -4  -8   3        1.82        2.99      0.24 o
  -3  -8   3       60.53       60.55      0.89 o
  -2  -8   3      106.51      107.62      1.32 o
  -1  -8   3       13.17       10.52      0.41 o
   0  -8   3        1.72        2.52      0.32 o
   1  -8   3       83.88       80.11      1.24 o
   2  -8   3       28.25       28.75      0.98 o
   3  -8   3        1.51        1.41      0.37 o
   4  -8   3       42.27       46.14      1.17 o
   5  -8   3        2.90        3.92      0.68 o
 -10  -7   3        1.50        1.28      0.69 o
  -9  -7   3        0.24        0.46      0.32 o
  -8  -7   3       16.46       16.40      0.70 o
  -7  -7   3       20.32       19.05      0.69 o
  -6  -7   3        0.58        0.61      0.28 o
  -5  -7   3       30.84       27.02      0.61 o
  -4  -7   3      179.24      173.47      2.08 o
  -3  -7   3       33.64       36.57      0.63 o
  -2  -7   3        2.81        2.13      0.21 o
  -1  -7   3      225.01      220.56      2.32 o
   0  -7   3        3.29        2.48      0.22 o
   1  -7   3        1.78        1.51      0.20 o
   2  -7   3       43.44       42.09      0.86 o
   3  -7   3       40.68       40.39      1.80 o
   4  -7   3        0.84        1.10      0.32 o
   5  -7   3        9.10        9.66      0.56 o
   6  -7   3        2.46        2.91      0.40 o
 -10  -6   3        3.11        4.76      0.69 o
  -9  -6   3        9.79       11.62      0.74 o
  -8  -6   3        9.04        7.44      0.51 o
  -7  -6   3       30.44       26.34      0.80 o
  -6  -6   3       47.28       42.45      0.99 o
  -5  -6   3       77.17       74.13      1.20 o
  -4  -6   3       31.56       35.67      0.73 o
  -3  -6   3      264.02      265.02      2.50 o
  -2  -6   3      368.46      375.58      3.09 o
  -1  -6   3      110.49      107.02      1.21 o
   0  -6   3       23.62       25.18      0.39 o
   1  -6   3       35.01       33.96      0.50 o
   2  -6   3       56.37       57.64      0.97 o
   3  -6   3       13.46       14.14      0.57 o
   4  -6   3       39.56       41.28      0.98 o
   5  -6   3       17.62       19.16      1.11 o
   6  -6   3        0.73        0.68      0.29 o
   7  -6   3        4.18        3.60      0.36 o
 -10  -5   3        3.16        2.71      0.61 o
  -9  -5   3        1.03        1.16      0.54 o
  -8  -5   3       39.40       40.08      1.22 o
  -7  -5   3      132.19      129.39      2.46 o
  -6  -5   3       50.46       50.81      1.26 o
  -5  -5   3      252.84      244.87      2.73 o
  -4  -5   3      125.50      119.11      1.44 o
  -3  -5   3       20.99       16.70      0.34 o
  -2  -5   3      176.59      174.99      1.59 o
  -1  -5   3      130.04      139.11      1.17 o
   0  -5   3       72.76       71.05      0.69 o
   1  -5   3       25.67       24.35      0.34 o
   2  -5   3       92.16       96.89      1.07 o
   3  -5   3      122.12      122.06      1.57 o
   4  -5   3      176.64      168.37      2.67 o
   5  -5   3        7.81        6.79      0.40 o
   6  -5   3        0.25        0.24      0.25 o
   7  -5   3        2.19        1.90      0.32 o
   8  -5   3        0.00       -0.33      0.33 o
 -10  -4   3        9.93        9.32      0.87 o
  -9  -4   3       10.56       10.55      0.87 o
  -8  -4   3        0.00       -0.34      0.34 o
  -7  -4   3       18.42       15.40      0.74 o
  -6  -4   3       18.34       16.06      0.66 o
  -5  -4   3        2.84        3.00      0.19 o
  -4  -4   3        0.02        0.04      0.09 o
  -3  -4   3        2.42        1.80      0.15 o
  -2  -4   3      508.59      555.18      4.83 o
  -1  -4   3      289.92      344.03      2.52 o
   0  -4   3      118.53      122.94      1.13 o
   1  -4   3        6.43       10.69      0.18 o
   2  -4   3        5.05        5.73      0.16 o
   3  -4   3        4.83        5.29      0.18 o
   4  -4   3       53.06       52.56      0.80 o
   5  -4   3        1.66        0.73      0.21 o
   6  -4   3        0.36        0.17      0.25 o
   7  -4   3        4.75        4.80      0.36 o
   8  -4   3        5.00        4.21      0.46 o
 -10  -3   3        0.00        0.15      0.65 o
  -9  -3   3        7.30        5.79      0.87 o
  -8  -3   3        1.50        0.80      0.36 o
  -7  -3   3       80.84       79.10      1.71 o
  -6  -3   3        0.96        0.76      0.21 o
  -5  -3   3       81.23       76.74      0.97 o
  -4  -3   3        0.76        0.30      0.09 o
  -3  -3   3      192.97      182.61      2.24 o
  -2  -3   3        0.08        0.27      0.07 o
  -1  -3   3     1064.36     1140.50      8.40 o
   0  -3   3        0.23        0.17      0.05 o
   1  -3   3        0.73        0.48      0.05 o
   2  -3   3       85.79       82.40      0.82 o
   3  -3   3       71.82       73.39      0.80 o
   4  -3   3       49.80       44.65      0.62 o
   5  -3   3       19.59       17.35      0.44 o
   6  -3   3       63.47       62.63      1.39 o
   7  -3   3        4.42        5.55      0.42 o
   8  -3   3       11.75       13.42      0.63 o
   9  -3   3        1.49        1.38      0.41 o
 -10  -2   3        3.79        2.91      0.87 o
  -9  -2   3        1.09       -0.20      0.45 o
  -8  -2   3       16.54       16.44      0.78 o
  -7  -2   3        0.95        0.41      0.32 o
  -6  -2   3      159.19      152.72      2.06 o
  -5  -2   3      115.96      117.30      1.36 o
  -4  -2   3        8.99        7.97      0.25 o
  -3  -2   3      330.06      345.47      3.38 o
  -2  -2   3       59.64       61.01      0.59 o
  -1  -2   3     1601.60     1694.89     14.79 o
   0  -2   3      479.85      496.08      3.70 o
   1  -2   3      446.05      471.04      3.25 o
   2  -2   3      271.08      294.31      2.46 o
   3  -2   3      121.52      127.70      1.27 o
   4  -2   3      235.02      237.65      2.46 o
   5  -2   3       17.20       14.62      0.34 o
   6  -2   3       12.58       12.66      0.36 o
   7  -2   3       43.03       39.44      0.92 o
   8  -2   3       13.76       15.27      0.70 o
   9  -2   3        0.96        0.36      0.41 o
  -9  -1   3        1.16        0.92      0.51 o
  -8  -1   3       19.12       19.83      1.74 o
  -7  -1   3       27.76       25.39      0.89 o
  -6  -1   3       21.80       22.81      0.63 o
  -5  -1   3      288.32      273.39      2.81 o
  -4  -1   3      197.18      188.59      1.98 o
  -3  -1   3       54.76       57.31      0.70 o
  -2  -1   3      365.93      351.81      2.94 o
  -1  -1   3      273.61      275.94      2.30 o
   0  -1   3     1132.34     1175.34     10.17 o
   1  -1   3       47.77       49.93      0.58 o
   2  -1   3      272.48      284.71      3.61 o
   3  -1   3      958.69     1009.33      8.88 o
   4  -1   3      124.93      141.99      1.41 o
   5  -1   3       55.36       53.98      0.80 o
   6  -1   3       21.25       19.50      0.40 o
   7  -1   3        1.46        1.34      0.23 o
   8  -1   3        1.58        0.90      0.32 o
   9  -1   3        0.02        0.03      0.32 o
  10  -1   3        6.71        6.62      0.62 o
  -9   0   3        1.11        1.01      0.51 o
  -8   0   3        0.09       -0.31      0.38 o
  -7   0   3        0.36        0.38      0.31 o
  -6   0   3      204.29      196.42      2.56 o
  -5   0   3        4.83        4.20      0.24 o
  -4   0   3       24.28       22.07      0.46 o
  -3   0   3        7.42       15.78      0.31 o
  -2   0   3      174.83      184.40      1.71 o
  -1   0   3      406.02      448.15      3.68 o
   0   0   3       18.69       20.88      0.22 o
   1   0   3     1475.87     1537.72     17.51 o
   2   0   3      657.22      677.54     12.12 o
   3   0   3       11.83        8.88      0.17 o
   4   0   3        1.07        3.22      0.20 o
   5   0   3      145.56      148.48      1.50 o
   6   0   3      113.72      119.22      1.38 o
   7   0   3        4.25        5.15      0.42 o
   8   0   3      129.40      119.71      1.64 o
   9   0   3        2.05        1.75      0.26 o
  10   0   3        4.58        3.33      0.36 o
  -9   1   3        3.06        4.08      0.70 o
  -8   1   3        0.01        0.10      0.62 o
  -7   1   3        2.40        2.21      0.40 o
  -6   1   3        6.77        5.04      0.35 o
  -5   1   3      183.80      176.15      2.30 o
  -4   1   3      245.68      246.93      2.72 o
  -3   1   3       46.43       55.86      0.77 o
  -2   1   3       16.50       22.10      0.33 o
  -1   1   3       34.79       39.85      0.40 o
   0   1   3      452.02      456.01      3.39 o
   1   1   3        2.67        2.31      0.06 o
   2   1   3      536.84      539.27      6.75 o
   3   1   3     1241.62     1315.54     13.11 o
   4   1   3        2.29        2.25      0.12 o
   5   1   3        8.06        8.11      0.32 o
   6   1   3       84.97       83.82      0.92 o
   7   1   3        0.99        0.22      0.13 o
   8   1   3       12.12       11.09      0.44 o
   9   1   3       20.62       22.55      0.67 o
  10   1   3        0.53        0.53      0.25 o
  -8   2   3        5.98        5.67      0.57 o
  -7   2   3        0.54        0.27      0.33 o
  -6   2   3        9.79        8.92      0.46 o
  -5   2   3        7.56        6.71      0.36 o
  -4   2   3       37.96       35.23      0.67 o
  -3   2   3        5.98        9.39      0.31 o
  -2   2   3      294.99      308.28      2.98 o
  -1   2   3      533.47      564.37      7.80 o
   0   2   3     1072.98     1227.68      9.40 o
   1   2   3     1026.89     1024.67     11.16 o
   2   2   3        1.15        1.02      0.07 o
   3   2   3       33.24       25.69      0.35 o
   4   2   3      193.31      205.47      2.14 o
   5   2   3      115.54      115.76      1.14 o
   6   2   3       15.65       16.11      0.30 o
   7   2   3       12.76       11.93      0.33 o
   8   2   3        7.48        8.76      0.40 o
   9   2   3        3.94        3.06      0.32 o
  10   2   3        5.63        5.91      0.42 o
  11   2   3        0.39        0.36      0.29 o
  -8   3   3        3.02        3.03      1.09 o
  -7   3   3       31.74       33.72      1.39 o
  -6   3   3        1.59        1.63      0.35 o
  -5   3   3        4.21        4.40      0.34 o
  -4   3   3       70.04       66.36      1.20 o
  -3   3   3       20.73       25.47      0.54 o
  -2   3   3       38.22       47.55      0.69 o
  -1   3   3      717.70      773.44      7.72 o
   0   3   3      565.90      628.51      5.17 o
   1   3   3      169.50      180.87      1.48 o
   2   3   3      690.54      757.35      6.49 o
   3   3   3        5.16        4.32      0.15 o
   4   3   3       76.72       88.07      1.11 o
   5   3   3      118.46      116.23      1.32 o
   6   3   3       31.86       26.67      0.45 o
   7   3   3        0.04        0.10      0.15 o
   8   3   3        0.86        0.34      0.21 o
   9   3   3       15.61       14.85      0.56 o
  10   3   3        6.05        8.58      0.49 o
  11   3   3        2.47        3.35      0.39 o
  -7   4   3        0.39        0.22      0.43 o
  -6   4   3       15.44       14.18      0.94 o
  -5   4   3        0.06       -0.13      0.23 o
  -4   4   3       35.80       33.32      0.82 o
  -3   4   3      155.52      150.83      1.78 o
  -2   4   3       28.84       30.47      0.59 o
  -1   4   3        3.37        4.11      0.21 o
   0   4   3      125.67      118.29      1.15 o
   1   4   3       74.11       72.03      0.76 o
   2   4   3      269.46      335.34      2.81 o
   3   4   3       80.33       73.94      0.77 o
   4   4   3      240.27      244.68      2.59 o
   5   4   3      251.63      253.15      2.49 o
   6   4   3       78.59       72.44      0.84 o
   7   4   3       61.07       59.80      0.88 o
   8   4   3       32.13       35.71      0.71 o
   9   4   3        0.09       -0.24      0.24 o
  10   4   3       24.49       25.08      0.76 o
  11   4   3        8.24        9.96      0.87 o
  -7   5   3        0.99        1.49      0.51 o
  -6   5   3        1.88        1.83      0.51 o
  -5   5   3        4.89        5.15      0.59 o
  -4   5   3       31.32       29.14      0.91 o
  -3   5   3       31.96       26.98      0.63 o
  -2   5   3       89.06       85.70      1.25 o
  -1   5   3      136.24      135.26      1.76 o
   0   5   3      497.58      499.34      5.12 o
   1   5   3      115.47      102.39      1.21 o
   2   5   3      463.11      500.08      4.71 o
   3   5   3        0.04        0.48      0.08 o
   4   5   3       78.74       80.63      0.93 o
   5   5   3      208.38      207.69      2.29 o
   6   5   3      229.48      231.41      2.54 o
   7   5   3       12.62       13.35      0.45 o
   8   5   3       17.42       16.21      0.51 o
   9   5   3       28.18       30.37      0.81 o
  10   5   3        0.14       -0.16      0.33 o
  11   5   3        6.33        6.93      0.57 o
  -6   6   3        5.65        6.74      0.74 o
  -5   6   3       20.47       23.65      1.18 o
  -4   6   3        2.30        3.18      0.40 o
  -3   6   3       86.62       79.04      1.69 o
  -2   6   3        8.97        9.59      0.44 o
  -1   6   3        0.49        0.60      0.18 o
   0   6   3       96.16       91.40      1.31 o
   1   6   3      850.41      830.33      9.17 o
   2   6   3      149.24      138.87      1.61 o
   3   6   3      129.46      135.14      1.45 o
   4   6   3      455.76      448.03      4.62 o
   5   6   3      121.55      122.56      1.63 o
   6   6   3      207.42      204.59      2.86 o
   7   6   3       46.00       42.41      1.02 o
   8   6   3       76.72       78.28      1.38 o
   9   6   3        1.06        1.33      0.32 o
  10   6   3       13.11       14.56      0.62 o
  11   6   3        3.73        3.19      0.44 o
  -6   7   3        1.07        2.83      0.87 o
  -5   7   3       13.48       16.82      1.08 o
  -4   7   3       21.36       24.66      1.16 o
  -3   7   3        0.03        0.65      0.30 o
  -2   7   3       36.71       33.33      1.01 o
  -1   7   3      215.39      198.98      3.34 o
   0   7   3      250.87      246.78      3.03 o
   1   7   3      611.96      579.53      6.56 o
   2   7   3      297.24      276.50      7.67 o
   3   7   3        5.46        4.20      0.23 o
   4   7   3       65.55       64.09      1.11 o
   5   7   3       20.54       20.01      0.61 o
   6   7   3       37.20       39.30      0.88 o
   7   7   3        5.66        4.38      0.39 o
   8   7   3        0.01        0.14      0.26 o
   9   7   3       11.50       13.10      0.80 o
  10   7   3        1.68        1.51      0.43 o
  11   7   3        0.47       -0.04      0.40 o
  -5   8   3        6.72        7.27      1.16 o
  -4   8   3        6.63        8.65      0.82 o
  -3   8   3        4.24        3.23      0.59 o
  -2   8   3        0.18        0.00      0.28 o
  -1   8   3        1.96        0.75      0.31 o
   0   8   3        8.67        7.53      0.50 o
   1   8   3       98.80       93.50      1.87 o
   2   8   3       15.23       12.93      0.53 o
   3   8   3       83.75       78.73      1.21 o
   4   8   3        0.77        1.04      0.21 o
   5   8   3       77.01       75.19      1.28 o
   6   8   3        0.52        0.49      0.21 o
   7   8   3       24.34       23.43      0.88 o
   8   8   3       24.22       22.92      0.82 o
   9   8   3        1.86        2.62      0.65 o
  10   8   3        2.57        3.49      0.73 o
  -4   9   3       21.82       26.30      1.96 o
  -3   9   3        0.20       -0.07      0.49 o
  -2   9   3        1.27        1.53      0.58 o
  -1   9   3        8.71        8.15      0.57 o
   0   9   3        6.27        6.17      0.49 o
   1   9   3       16.52       17.75      0.74 o
   2   9   3       53.95       55.77      1.39 o
   3   9   3       14.42       12.46      0.50 o
   4   9   3        8.56        6.61      0.38 o
   5   9   3       22.03       21.82      0.65 o
   6   9   3        4.63        3.41      0.43 o
   7   9   3        0.95       -0.22      0.31 o
   8   9   3        8.46        9.65      0.74 o
   9   9   3        9.44       10.61      1.09 o
  10   9   3        4.76        5.89      0.87 o
  -3  10   3        2.26        3.34      0.94 o
  -2  10   3        0.01       -0.40      0.40 o
  -1  10   3        1.25        0.84      0.62 o
   0  10   3        7.94        8.16      0.59 o
   1  10   3        3.10        3.22      0.43 o
   2  10   3        1.53        1.28      0.34 o
   3  10   3        5.67        6.73      0.49 o
   4  10   3       12.64       14.68      0.70 o
   5  10   3       17.51       13.42      0.67 o
   6  10   3       28.17       29.77      1.18 o
   7  10   3        9.94       10.47      1.05 o
   8  10   3        0.99        0.63      0.38 o
   9  10   3        4.36        3.20      0.80 o
  -1  11   3        3.58        3.18      0.64 o
   0  11   3        4.30        4.92      0.67 o
   1  11   3       26.95       29.58      1.07 o
   2  11   3       16.95       16.79      1.58 o
   3  11   3        1.13        1.82      0.55 o
   4  11   3        5.97        5.05      0.50 o
   5  11   3        6.18        5.32      0.52 o
   6  11   3        5.32        4.71      0.59 o
   7  11   3        0.00       -0.33      0.33 o
   8  11   3        6.06        4.85      0.67 o
   9  11   3        5.64        6.68      0.94 o
   1  12   3        5.47        6.66      0.74 o
   2  12   3        0.25        0.80      0.76 o
   3  12   3        9.74       11.12      0.74 o
   4  12   3       22.22       25.02      1.14 o
   5  12   3       25.13       29.11      1.31 o
   6  12   3        1.25        0.35      0.49 o
   7  12   3       23.66       27.55      1.78 o
   8  12   3       12.45       14.10      1.45 o
  -5 -12   4        1.99        0.80      0.73 o
  -4 -12   4        7.70        8.94      1.16 o
  -3 -12   4        6.36        7.20      0.71 o
  -2 -12   4        0.01       -0.35      0.35 o
  -1 -12   4        0.87       -0.01      0.38 o
  -7 -11   4        4.28        3.69      0.71 o
  -6 -11   4        1.39        1.99      0.40 o
  -5 -11   4        5.16        4.78      0.46 o
  -4 -11   4        0.01       -0.08      0.40 o
  -3 -11   4       13.62       14.47      0.76 o
  -2 -11   4        0.23       -0.01      0.33 o
  -1 -11   4        0.00       -0.04      0.33 o
   0 -11   4        4.11        4.87      0.69 o
   1 -11   4        4.60        5.67      0.61 o
  -8 -10   4        7.19        8.49      0.85 o
  -7 -10   4        0.39        0.53      0.39 o
  -6 -10   4        6.72        6.46      0.52 o
  -5 -10   4        4.37        3.88      0.42 o
  -4 -10   4        4.59        4.15      0.39 o
  -3 -10   4        0.13       -0.28      0.28 o
  -2 -10   4        2.66        1.47      0.38 o
  -1 -10   4        0.74        0.22      0.27 o
   0 -10   4        5.21        5.52      0.44 o
   1 -10   4        7.43        7.66      0.55 o
   2 -10   4        4.99        5.85      0.50 o
   3 -10   4        4.53        5.71      0.59 o
  -8  -9   4        1.09        0.48      0.37 o
  -7  -9   4        3.18        1.98      0.42 o
  -6  -9   4        6.30        7.37      0.55 o
  -5  -9   4       12.39       15.04      0.72 o
  -4  -9   4       26.34       25.84      0.71 o
  -3  -9   4       30.15       31.72      0.76 o
  -2  -9   4       24.56       23.34      0.64 o
  -1  -9   4       12.71       11.24      0.46 o
   0  -9   4        7.38        6.15      0.41 o
   1  -9   4        8.76       10.21      0.52 o
   2  -9   4        6.04        6.15      0.49 o
   3  -9   4        1.32        0.87      0.44 o
   4  -9   4        0.61        0.85      0.35 o
  -9  -8   4        2.05        1.01      0.42 o
  -8  -8   4       12.39       13.09      0.66 o
  -7  -8   4       12.34       12.54      0.63 o
  -6  -8   4       19.45       18.26      0.68 o
  -5  -8   4       12.30       12.93      0.57 o
  -4  -8   4       40.69       43.18      0.89 o
  -3  -8   4        0.12        0.06      0.19 o
  -2  -8   4        1.46        1.41      0.24 o
  -1  -8   4       46.97       44.63      0.84 o
   0  -8   4       16.01       15.47      0.48 o
   1  -8   4        0.19       -0.19      0.19 o
   2  -8   4       19.63       20.83      0.83 o
   3  -8   4       13.51       13.94      1.08 o
   4  -8   4        1.36        1.87      0.35 o
   5  -8   4        0.21        0.07      0.36 o
  -9  -7   4       12.24       13.30      0.70 o
  -8  -7   4        1.35        1.74      0.36 o
  -7  -7   4        5.98        5.13      0.43 o
  -6  -7   4       53.11       54.71      1.18 o
  -5  -7   4        0.03        0.11      0.20 o
  -4  -7   4       28.28       28.37      0.68 o
  -3  -7   4       82.92       79.15      1.04 o
  -2  -7   4       77.99       74.08      0.91 o
  -1  -7   4        0.05       -0.10      0.15 o
   0  -7   4        1.95        1.76      0.22 o
   1  -7   4       44.28       42.06      0.78 o
   2  -7   4       12.17       11.41      0.46 o
   3  -7   4       42.93       41.87      0.98 o
   4  -7   4        9.14       10.21      0.53 o
   5  -7   4        0.67        0.41      0.30 o
   6  -7   4        0.39        1.21      0.38 o
  -9  -6   4        2.30        1.51      0.39 o
  -8  -6   4       17.06       18.68      0.75 o
  -7  -6   4       12.88       13.95      0.62 o
  -6  -6   4        0.96        1.56      0.29 o
  -5  -6   4       23.01       19.88      0.56 o
  -4  -6   4        1.06        0.33      0.20 o
  -3  -6   4      260.15      251.52      3.04 o
  -2  -6   4        2.28        2.72      0.20 o
  -1  -6   4      383.67      385.69      3.22 o
   0  -6   4       83.72       82.64      0.92 o
   1  -6   4        5.72        5.87      0.29 o
   2  -6   4        7.49        7.07      0.29 o
   3  -6   4       43.16       43.40      0.84 o
   4  -6   4        0.00       -0.21      0.21 o
   5  -6   4        7.39        7.74      0.46 o
   6  -6   4       14.69       16.34      0.64 o
   7  -6   4        1.06        1.49      0.38 o
  -9  -5   4        2.82        3.27      0.48 o
  -8  -5   4       17.46       16.30      0.82 o
  -7  -5   4        0.13        0.15      0.34 o
  -6  -5   4      165.17      161.85      2.87 o
  -5  -5   4       79.10       76.36      1.22 o
  -4  -5   4        3.98        3.80      0.26 o
  -3  -5   4      181.85      172.69      1.81 o
  -2  -5   4      335.11      337.72      3.19 o
  -1  -5   4      129.40      128.54      1.37 o
   0  -5   4      210.76      204.84      1.82 o
   1  -5   4       38.00       38.64      0.47 o
   2  -5   4        6.51        6.23      0.20 o
   3  -5   4       60.46       60.25      0.90 o
   4  -5   4        3.54        4.25      0.24 o
   5  -5   4       11.77       11.93      0.84 o
   6  -5   4       12.16       11.45      0.52 o
   7  -5   4       16.61       17.84      0.82 o
   8  -5   4        0.03       -0.31      0.31 o
  -9  -4   4        7.52        6.19      0.74 o
  -8  -4   4       11.53       12.05      0.86 o
  -7  -4   4       33.69       33.76      1.08 o
  -6  -4   4        6.41        5.15      0.46 o
  -5  -4   4       49.73       47.50      0.88 o
  -4  -4   4        0.31        0.31      0.14 o
  -3  -4   4        4.81        4.93      0.21 o
  -2  -4   4      243.54      263.19      2.51 o
  -1  -4   4        0.06        0.08      0.07 o
   0  -4   4       20.80       21.95      0.28 o
   1  -4   4        0.74        0.87      0.13 o
   2  -4   4       65.58       71.72      0.75 o
   3  -4   4       31.70       31.12      0.47 o
   4  -4   4      171.67      167.21      1.99 o
   5  -4   4        0.98        0.33      0.14 o
   6  -4   4        2.66        3.38      0.52 o
   7  -4   4        1.40        0.94      0.28 o
   8  -4   4        0.58        0.29      0.33 o
  -9  -3   4        1.23        0.73      0.65 o
  -8  -3   4        0.08        0.12      0.33 o
  -7  -3   4       62.18       60.24      1.48 o
  -6  -3   4       42.16       39.83      1.08 o
  -5  -3   4        2.74        2.86      0.23 o
  -4  -3   4        0.21        0.41      0.10 o
  -3  -3   4        5.86        4.11      0.17 o
  -2  -3   4      420.11      435.81      3.92 o
  -1  -3   4     1568.11     1641.42     13.34 o
   0  -3   4      235.57      233.73      1.81 o
   1  -3   4       40.49       38.76      0.44 o
   2  -3   4       17.19       19.58      0.25 o
   3  -3   4       20.31       20.19      0.27 o
   4  -3   4       48.37       46.95      0.66 o
   5  -3   4        0.31        0.30      0.11 o
   6  -3   4       14.28       13.34      0.47 o
   7  -3   4       28.07       27.77      0.65 o
   8  -3   4        2.69        3.39      0.91 o
   9  -3   4        0.17       -0.18      0.33 o
  -9  -2   4        3.66        4.20      0.66 o
  -8  -2   4        0.15       -0.15      0.32 o
  -7  -2   4       43.76       42.72      1.37 o
  -6  -2   4      106.66      104.37      2.03 o
  -5  -2   4       85.95       84.18      1.16 o
  -4  -2   4       15.64       14.47      0.34 o
  -3  -2   4       64.81       76.65      0.85 o
  -2  -2   4        7.25        5.49      0.16 o
  -1  -2   4     1001.25     1109.96     10.20 o
   0  -2   4        1.05        0.80      0.12 o
   1  -2   4      869.87      920.37      9.29 o
   2  -2   4      910.04      940.88     13.61 o
   3  -2   4       16.61       16.19      0.31 o
   4  -2   4        8.31        6.85      0.20 o
   5  -2   4       20.93       19.60      0.36 o
   6  -2   4       46.10       48.86      0.81 o
   7  -2   4        0.45        0.88      0.24 o
   8  -2   4       44.83       49.52      1.06 o
   9  -2   4        4.52        4.02      0.46 o
  -9  -1   4        0.95        0.76      0.91 o
  -8  -1   4        1.59        1.60      0.40 o
  -7  -1   4        5.34        6.45      0.53 o
  -6  -1   4      114.30      113.53      2.18 o
  -5  -1   4        6.16        5.83      0.27 o
  -4  -1   4       65.93       61.94      0.83 o
  -3  -1   4      695.45      702.34      8.50 o
  -2  -1   4      128.38      127.09      1.16 o
  -1  -1   4     1363.14     1498.71     12.11 o
   0  -1   4      770.52      766.94      6.62 o
   1  -1   4       51.63       69.99      0.98 o
   2  -1   4        0.03       -0.07      0.14 o
   3  -1   4      232.31      239.67      4.34 o
   4  -1   4       28.61       25.71      0.47 o
   5  -1   4       29.14       28.93      0.51 o
   6  -1   4       69.21       63.98      0.79 o
   7  -1   4       12.80       15.20      0.47 o
   8  -1   4        2.49        2.56      0.31 o
   9  -1   4        2.84        3.59      0.44 o
  10  -1   4        0.26        0.27      0.69 o
  -9   0   4        0.20        0.37      0.69 o
  -8   0   4       13.97       14.32      1.00 o
  -7   0   4        2.87        2.19      0.52 o
  -6   0   4       48.72       48.42      1.26 o
  -5   0   4       75.54       74.06      1.08 o
  -4   0   4       56.61       51.62      0.78 o
  -3   0   4      272.64      281.86      2.81 o
  -2   0   4      274.70      257.32      2.69 o
  -1   0   4       30.71       19.42      0.27 o
   0   0   4        6.56        5.81      0.12 o
   1   0   4       81.55       69.04      0.66 o
   2   0   4        7.88        5.78      0.38 o
   3   0   4      611.38      657.66      9.78 o
   4   0   4       59.17       55.21      0.76 o
   5   0   4       10.54       10.65      0.19 o
   6   0   4        4.72        6.36      0.20 o
   7   0   4        6.21        6.28      0.33 o
   8   0   4        0.07        0.33      0.22 o
   9   0   4        3.84        4.28      0.31 o
  10   0   4        9.84        8.27      0.59 o
  -9   1   4        3.92        5.96      1.09 o
  -8   1   4        1.07        0.41      0.42 o
  -7   1   4       18.52       22.82      0.92 o
  -6   1   4        9.37        9.25      0.58 o
  -5   1   4        1.46        1.38      0.34 o
  -4   1   4       55.00       52.26      0.81 o
  -3   1   4      160.25      153.89      1.63 o
  -2   1   4      521.41      579.00      5.44 o
  -1   1   4       22.28       16.28      0.23 o
   0   1   4        4.98        3.04      0.09 o
   1   1   4       78.42       83.98      0.75 o
   2   1   4        7.95       10.02      0.17 o
   3   1   4       55.91       58.84      0.75 o
   4   1   4      183.51      181.75      1.89 o
   5   1   4      125.04      128.92      1.22 o
   6   1   4        9.20        6.58      0.20 o
   7   1   4        0.02        0.18      0.12 o
   8   1   4       17.31       15.18      0.46 o
   9   1   4        1.48        0.80      0.33 o
  10   1   4       14.34       14.82      0.67 o
  -8   2   4        0.41        0.18      0.56 o
  -7   2   4        0.03       -0.31      0.33 o
  -6   2   4        3.44        3.58      0.41 o
  -5   2   4        0.02       -0.12      0.23 o
  -4   2   4       35.30       37.46      0.73 o
  -3   2   4        6.83        7.68      0.32 o
  -2   2   4      154.06      152.68      1.72 o
  -1   2   4        1.48        1.48      0.12 o
   0   2   4        0.51        0.55      0.06 o
   1   2   4       53.86       58.44      0.65 o
   2   2   4      746.56      873.77      7.52 o
   3   2   4      197.47      211.44      1.90 o
   4   2   4       81.32       81.66      0.91 o
   5   2   4      127.28      118.20      1.60 o
   6   2   4       52.26       55.07      0.68 o
   7   2   4        0.01        0.04      0.11 o
   8   2   4        1.37        2.08      0.22 o
   9   2   4        6.18        6.37      0.52 o
  10   2   4        0.04        0.10      0.26 o
  11   2   4        1.34        0.78      0.30 o
  -8   3   4        2.99        1.82      0.80 o
  -7   3   4        0.11        0.00      0.43 o
  -6   3   4        8.32       10.70      0.81 o
  -5   3   4       39.35       39.92      0.95 o
  -4   3   4       59.00       54.64      0.96 o
  -3   3   4       55.47       58.51      0.87 o
  -2   3   4       44.46       51.39      0.82 o
  -1   3   4       40.32       45.45      0.61 o
   0   3   4        0.80        3.52      0.14 o
   1   3   4      473.63      528.07      3.93 o
   2   3   4        5.56        5.39      0.17 o
   3   3   4      307.40      295.30      2.80 o
   4   3   4      375.93      390.96      3.97 o
   5   3   4        0.05        0.13      0.11 o
   6   3   4       78.39       75.23      0.82 o
   7   3   4       18.39       21.77      0.40 o
   8   3   4        3.35        3.83      0.28 o
   9   3   4        4.70        3.45      0.40 o
  10   3   4        7.06        9.36      0.49 o
  11   3   4        0.32        0.16      0.31 o
  -7   4   4        4.56        4.34      0.66 o
  -6   4   4        1.59        1.25      0.49 o
  -5   4   4        2.45        2.05      0.37 o
  -4   4   4       28.82       26.78      0.87 o
  -3   4   4       51.05       39.59      0.77 o
  -2   4   4      193.14      192.07      2.17 o
  -1   4   4      198.59      197.57      4.07 o
   0   4   4        0.99        1.66      0.10 o
   1   4   4       95.75      106.89      1.00 o
   2   4   4        6.31        5.44      0.17 o
   3   4   4        3.09        1.93      0.11 o
   4   4   4       58.87       63.71      0.88 o
   5   4   4      541.31      529.47      5.88 o
   6   4   4        2.84        2.42      0.18 o
   7   4   4       15.99       18.03      0.45 o
   8   4   4        4.38        4.79      0.32 o
   9   4   4       28.18       28.03      0.73 o
  10   4   4        2.76        2.68      0.34 o
  11   4   4        6.19        6.62      0.47 o
  -7   5   4        4.74        4.72      1.02 o
  -6   5   4        8.00        8.81      0.82 o
  -5   5   4        0.46        0.34      0.32 o
  -4   5   4        7.34        6.21      0.56 o
  -3   5   4       21.32       20.50      0.76 o
  -2   5   4        0.07        0.02      0.16 o
  -1   5   4        7.51        5.85      0.24 o
   0   5   4      601.09      589.50      7.90 o
   1   5   4       58.58       68.26      0.82 o
   2   5   4       10.05        9.55      0.25 o
   3   5   4       27.91       26.32      0.45 o
   4   5   4      197.90      207.79      2.09 o
   5   5   4       34.73       35.64      0.58 o
   6   5   4      259.36      261.56      3.09 o
   7   5   4       43.67       44.42      0.88 o
   8   5   4       38.93       38.01      1.03 o
   9   5   4        0.04       -0.01      0.30 o
  10   5   4       12.03       12.20      0.57 o
  11   5   4        1.57        1.90      0.35 o
  -6   6   4        4.15        4.17      0.69 o
  -5   6   4       15.02       18.49      1.10 o
  -4   6   4       34.98       33.94      1.08 o
  -3   6   4        0.40        0.45      0.37 o
  -2   6   4       63.04       63.40      1.43 o
  -1   6   4       56.75       56.88      1.09 o
   0   6   4      124.34      118.81      1.62 o
   1   6   4      141.22      137.46      2.53 o
   2   6   4       81.74       84.31      1.09 o
   3   6   4      392.97      377.61      3.82 o
   4   6   4       30.17       27.02      0.45 o
   5   6   4      322.49      315.72      4.13 o
   6   6   4      166.11      166.44      2.71 o
   7   6   4        9.27        9.81      0.52 o
   8   6   4       65.40       67.14      1.75 o
   9   6   4       54.53       57.63      1.35 o
  10   6   4        0.14       -0.10      0.32 o
  11   6   4        2.56        1.64      0.47 o
  -5   7   4       27.51       28.96      1.39 o
  -4   7   4       21.94       22.48      1.21 o
  -3   7   4       64.66       63.27      1.54 o
  -2   7   4        3.85        4.57      0.45 o
  -1   7   4       29.27       27.00      0.87 o
   0   7   4      161.16      157.44      2.36 o
   1   7   4      236.65      233.12      3.25 o
   2   7   4       43.23       40.71      0.88 o
   3   7   4      279.57      281.35      3.78 o
   4   7   4      406.11      379.84      4.40 o
   5   7   4       43.36       43.15      0.91 o
   6   7   4      258.68      246.19      3.87 o
   7   7   4        1.60        2.41      0.35 o
   8   7   4        1.27        2.17      0.34 o
   9   7   4        0.11       -0.08      0.33 o
  10   7   4        5.91        7.28      0.54 o
  11   7   4        0.09       -0.17      0.38 o
  -4   8   4       11.30       12.01      1.05 o
  -3   8   4        1.32       -0.28      0.98 o
  -2   8   4        4.02        3.04      0.43 o
  -1   8   4       10.13        9.85      0.59 o
   0   8   4        0.51        0.44      0.29 o
   1   8   4      103.64       94.75      2.89 o
   2   8   4       13.25       12.59      0.53 o
   3   8   4       10.38        8.72      0.44 o
   4   8   4        1.31        0.64      0.18 o
   5   8   4        1.55        1.41      0.24 o
   6   8   4        3.10        3.05      0.35 o
   7   8   4        2.44        3.19      0.35 o
   8   8   4        1.15        1.75      0.33 o
   9   8   4       13.84       16.12      0.90 o
  10   8   4        1.89        1.61      0.47 o
  -3   9   4       10.44       11.77      1.05 o
  -2   9   4        0.83        1.19      0.38 o
  -1   9   4        0.03        0.03      0.30 o
   0   9   4       25.35       26.57      0.92 o
   1   9   4       20.60       18.70      0.78 o
   2   9   4        9.06        9.77      0.57 o
   3   9   4       41.18       42.59      1.13 o
   4   9   4       36.75       34.99      1.60 o
   5   9   4        0.10        0.42      0.22 o
   6   9   4        8.55        8.48      0.52 o
   7   9   4        8.92        9.66      0.69 o
   8   9   4        0.18       -0.08      0.54 o
   9   9   4        1.76        1.60      0.58 o
  10   9   4       12.99       14.24      1.24 o
  -2  10   4        1.68        2.90      0.62 o
  -1  10   4        0.15       -0.58      0.58 o
   0  10   4        2.23        1.74      0.40 o
   1  10   4        6.29        5.79      0.51 o
   2  10   4       11.04       13.14      0.71 o
   3  10   4        0.42       -0.07      0.24 o
   4  10   4        1.96        2.36      0.39 o
   5  10   4       30.25       28.83      1.16 o
   6  10   4        0.50        0.54      0.36 o
   7  10   4        0.92        1.37      0.40 o
   8  10   4       26.55       28.84      1.78 o
   9  10   4        2.61        2.03      0.65 o
  -1  11   4        0.37        0.22      0.65 o
   0  11   4       12.06       13.55      1.82 o
   1  11   4        1.38        1.58      0.40 o
   2  11   4        2.15        2.55      0.45 o
   3  11   4       62.79       68.11      2.51 o
   4  11   4        7.09        7.36      0.91 o
   5  11   4        0.21        0.25      0.41 o
   6  11   4       21.01       19.44      1.45 o
   7  11   4        4.87        4.18      0.59 o
   8  11   4        0.23       -0.16      0.40 o
   9  11   4        2.82        1.31      0.65 o
   1  12   4        7.09        7.41      1.16 o
   2  12   4        5.71        7.04      0.63 o
   3  12   4        1.03        1.37      0.84 o
   4  12   4        5.74        5.32      0.66 o
   5  12   4       11.19       11.27      0.98 o
   6  12   4       19.46       23.43      2.22 o
   7  12   4        0.48       -0.06      0.51 o
  -6 -11   5        0.00       -0.40      0.40 o
  -5 -11   5       11.91       11.86      1.68 o
  -4 -11   5        5.84        8.50      0.63 o
  -3 -11   5        0.73        1.27      0.40 o
  -2 -11   5        2.85        2.12      0.41 o
  -1 -11   5        0.71        0.33      0.37 o
   0 -11   5        0.94        0.26      0.35 o
   1 -11   5        4.06        4.04      0.44 o
  -7 -10   5        9.27        8.78      0.98 o
  -6 -10   5        0.01       -0.28      0.28 o
  -5 -10   5        0.41        0.36      0.39 o
  -4 -10   5       18.70       20.31      0.75 o
  -3 -10   5        5.39        5.04      0.42 o
  -2 -10   5        0.12        0.11      0.24 o
  -1 -10   5        1.41        1.21      0.32 o
   0 -10   5        1.96        1.49      0.34 o
   1 -10   5        0.84        0.56      0.34 o
   2 -10   5        0.02        0.04      0.39 o
  -8  -9   5        2.77        4.34      0.98 o
  -7  -9   5        0.00       -0.22      0.36 o
  -6  -9   5        1.83        1.91      0.42 o
  -5  -9   5        5.33        4.23      0.38 o
  -4  -9   5        9.23        9.88      0.49 o
  -3  -9   5        0.33        0.93      0.27 o
  -2  -9   5       39.81       38.83      0.85 o
  -1  -9   5        5.42        6.53      0.38 o
   0  -9   5        2.09        1.82      0.27 o
   1  -9   5       10.79       11.06      0.52 o
   2  -9   5       11.54       12.54      0.63 o
   3  -9   5        0.02        0.29      0.29 o
   4  -9   5        5.78        5.04      0.54 o
  -8  -8   5        0.35        0.90      0.42 o
  -7  -8   5       18.02       16.86      0.98 o
  -6  -8   5        5.22        5.29      0.84 o
  -5  -8   5        0.49        0.58      0.41 o
  -4  -8   5       31.95       33.53      0.73 o
  -3  -8   5       39.17       41.16      0.79 o
  -2  -8   5       15.57       16.06      0.54 o
  -1  -8   5       19.46       19.89      0.56 o
   0  -8   5        0.35       -0.16      0.20 o
   1  -8   5        6.68        5.73      0.33 o
   2  -8   5        0.72        0.17      0.23 o
   3  -8   5        2.94        2.52      0.34 o
   4  -8   5        3.70        4.56      0.98 o
   5  -8   5        2.27        1.99      0.43 o
  -9  -7   5        6.43        9.55      0.87 o
  -8  -7   5        8.72        8.19      0.65 o
  -7  -7   5       17.32       16.27      0.81 o
  -6  -7   5        8.74        7.13      0.54 o
  -5  -7   5       14.92       12.81      0.66 o
  -4  -7   5       23.24       27.67      0.76 o
  -3  -7   5        4.88        4.84      0.31 o
  -2  -7   5       96.06       99.45      1.34 o
  -1  -7   5       32.71       29.97      0.84 o
   0  -7   5        2.55        1.52      0.23 o
   1  -7   5        0.11       -0.18      0.18 o
   2  -7   5       25.41       24.76      0.57 o
   3  -7   5        2.88        3.07      0.29 o
   4  -7   5        0.25       -0.04      0.22 o
   5  -7   5        2.62        2.08      0.40 o
   6  -7   5        6.14        6.37      0.54 o
  -9  -6   5        0.61        0.42      0.42 o
  -8  -6   5        0.03       -0.22      0.30 o
  -7  -6   5       11.03       10.02      0.64 o
  -6  -6   5       25.02       26.27      0.79 o
  -5  -6   5        0.74        0.69      0.22 o
  -4  -6   5        0.50        0.54      0.19 o
  -3  -6   5        1.63        2.17      0.22 o
  -2  -6   5       18.63       18.94      0.42 o
  -1  -6   5       59.16       55.05      0.76 o
   0  -6   5       22.58       24.70      0.50 o
   1  -6   5      151.93      150.85      1.75 o
   2  -6   5      107.81      111.24      1.36 o
   3  -6   5       74.14       77.01      1.23 o
   4  -6   5        0.06       -0.14      0.18 o
   5  -6   5        2.36        2.19      0.33 o
   6  -6   5        0.02       -0.44      0.47 o
   7  -6   5        3.01        2.65      0.65 o
  -9  -5   5        0.11       -0.35      0.35 o
  -8  -5   5       18.11       18.50      1.39 o
  -7  -5   5        8.60        8.14      0.59 o
  -6  -5   5        0.05       -0.26      0.26 o
  -5  -5   5        0.35        0.45      0.19 o
  -4  -5   5       43.10       43.12      0.74 o
  -3  -5   5      324.42      303.89      3.32 o
  -2  -5   5      358.39      371.45      3.23 o
  -1  -5   5      209.01      198.65      1.80 o
   0  -5   5       22.60       20.98      0.34 o
   1  -5   5       73.59       73.61      0.80 o
   2  -5   5       83.92       83.48      0.88 o
   3  -5   5        1.95        1.58      0.14 o
   4  -5   5        8.64        9.01      0.37 o
   5  -5   5       17.26       15.72      0.80 o
   6  -5   5        8.74        9.09      0.56 o
   7  -5   5        2.09        2.38      0.44 o
  -9  -4   5        1.21        1.18      0.46 o
  -8  -4   5        7.26        6.84      0.60 o
  -7  -4   5       53.41       54.49      1.40 o
  -6  -4   5       57.94       57.08      1.86 o
  -5  -4   5        0.01        0.11      0.21 o
  -4  -4   5       31.82       30.22      0.65 o
  -3  -4   5        3.68        3.24      0.24 o
  -2  -4   5        5.74        4.91      0.24 o
  -1  -4   5      104.07      112.77      1.21 o
   0  -4   5       55.46       56.55      0.54 o
   1  -4   5       61.07       61.73      0.67 o
   2  -4   5        1.45        1.52      0.09 o
   3  -4   5       49.54       46.34      0.66 o
   4  -4   5        3.49        3.39      0.19 o
   5  -4   5        1.73        2.10      0.17 o
   6  -4   5       13.15       11.30      0.62 o
   7  -4   5       12.83       14.79      0.63 o
   8  -4   5        0.80        0.34      0.25 o
  -9  -3   5        1.46        1.38      0.51 o
  -8  -3   5        0.83        0.40      0.36 o
  -7  -3   5        5.88        5.51      0.54 o
  -6  -3   5       26.21       23.09      1.34 o
  -5  -3   5       69.68       64.43      1.21 o
  -4  -3   5       70.32       72.20      1.14 o
  -3  -3   5        0.00        0.19      0.10 o
  -2  -3   5      280.50      308.71      2.83 o
  -1  -3   5       40.32       48.78      0.54 o
   0  -3   5        1.91        3.08      0.16 o
   1  -3   5       78.36       74.15      0.63 o
   2  -3   5      435.23      433.53      5.49 o
   3  -3   5        4.54        3.85      0.21 o
   4  -3   5       21.65       18.60      0.49 o
   5  -3   5        7.09        6.82      0.47 o
   6  -3   5        3.24        3.60      0.24 o
   7  -3   5        0.35        0.13      0.25 o
   8  -3   5        4.33        5.69      0.42 o
   9  -3   5        2.94        3.27      0.65 o
  -9  -2   5        1.79        3.18      0.73 o
  -8  -2   5        0.62        0.87      0.45 o
  -7  -2   5       64.26       66.18      1.61 o
  -6  -2   5        4.45        3.95      0.46 o
  -5  -2   5       11.68        9.15      0.46 o
  -4  -2   5       33.04       30.55      0.57 o
  -3  -2   5      169.15      170.14      1.79 o
  -2  -2   5       12.32       13.75      0.30 o
  -1  -2   5       85.92       83.66      0.92 o
   0  -2   5       75.54       71.31      0.90 o
   1  -2   5      273.14      294.04      2.81 o
   2  -2   5        7.21       11.51      1.78 o
   3  -2   5      456.34      498.10     13.22 o
   4  -2   5      174.26      177.09      3.59 o
   5  -2   5        0.46        0.23      0.18 o
   6  -2   5       20.37       20.34      0.64 o
   7  -2   5       25.08       25.75      0.71 o
   8  -2   5        0.60        1.17      0.47 o
   9  -2   5        0.28        0.06      0.25 o
  -9  -1   5        0.12        1.02      0.73 o
  -8  -1   5        0.55        0.80      0.36 o
  -7  -1   5       11.53        9.72      0.65 o
  -6  -1   5       52.59       50.49      1.31 o
  -5  -1   5      138.39      137.71      2.12 o
  -4  -1   5       45.96       49.29      0.85 o
  -3  -1   5        0.02        0.52      0.12 o
  -2  -1   5      189.16      198.45      1.86 o
  -1  -1   5      344.33      382.74      3.41 o
   0  -1   5        0.35        0.15      0.10 o
   1  -1   5      942.50     1021.82     12.63 o
   2  -1   5     1098.35     1115.26     19.93 o
   3  -1   5      102.37      120.40      3.71 o
   4  -1   5       52.46       56.46      2.11 o
   5  -1   5       34.71       32.15      0.72 o
   6  -1   5        0.72        0.50      0.18 o
   7  -1   5        0.21        0.11      0.12 o
   8  -1   5       27.96       29.06      1.42 o
   9  -1   5        2.48        3.05      0.35 o
  10  -1   5        1.97        2.02      0.47 o
  -8   0   5        1.49        1.89      0.80 o
  -7   0   5        2.70        3.40      0.47 o
  -6   0   5       33.89       32.21      1.03 o
  -5   0   5        7.86        7.13      0.52 o
  -4   0   5      128.64      123.04      1.89 o
  -3   0   5      278.94      283.16      2.82 o
  -2   0   5       10.47        9.29      0.24 o
  -1   0   5       78.16       72.45      0.73 o
   0   0   5      275.40      265.78      2.25 o
   1   0   5        0.21        3.03      0.13 o
   2   0   5       29.84       25.29      0.80 o
   3   0   5      248.15      239.93      6.61 o
   4   0   5       18.57       15.44      1.27 o
   5   0   5       41.25       42.39      0.65 o
   6   0   5        0.48        0.28      0.12 o
   7   0   5        1.28        2.23      0.15 o
   8   0   5        0.01        0.30      0.19 o
   9   0   5        0.42        0.18      0.76 o
  10   0   5        0.01        0.42      0.28 o
  -8   1   5       23.49       25.35      1.09 o
  -7   1   5        8.89        9.09      0.66 o
  -6   1   5       10.25        9.93      0.66 o
  -5   1   5      127.87      131.41      2.43 o
  -4   1   5        5.69        4.55      0.34 o
  -3   1   5       12.94        9.91      0.39 o
  -2   1   5      144.23      142.84      1.34 o
  -1   1   5      139.25      132.62      1.10 o
   0   1   5      272.05      300.51      2.70 o
   1   1   5      329.59      332.11      2.63 o
   2   1   5       52.40       44.71      0.54 o
   3   1   5       68.80       66.38      1.12 o
   4   1   5       60.16       61.45      1.89 o
   5   1   5       27.40       26.77      0.53 o
   6   1   5        8.54       10.79      0.28 o
   7   1   5        7.42        6.94      0.23 o
   8   1   5        8.87        7.58      0.31 o
   9   1   5        3.54        4.28      0.33 o
  10   1   5        1.28        1.84      0.31 o
  -8   2   5        1.30        0.85      0.54 o
  -7   2   5       22.88       24.00      0.87 o
  -6   2   5        6.17        4.57      0.42 o
  -5   2   5       21.26       21.66      0.72 o
  -4   2   5        7.99        6.11      0.37 o
  -3   2   5       21.98       20.55      0.59 o
  -2   2   5       53.51       55.92      0.73 o
  -1   2   5       11.67       12.03      0.23 o
   0   2   5      143.55      150.07      1.35 o
   1   2   5       74.67       85.69      0.91 o
   2   2   5       79.12       74.74      0.74 o
   3   2   5       28.76       32.25      0.34 o
   4   2   5        1.77        3.10      0.11 o
   5   2   5        2.20        1.80      0.16 o
   6   2   5        9.58       10.40      0.22 o
   7   2   5        5.78        6.90      0.37 o
   8   2   5       16.66       14.91      0.45 o
   9   2   5        1.43        0.97      0.24 o
  10   2   5        9.87       12.13      0.47 o
  -7   3   5        3.36        3.78      0.87 o
  -6   3   5        2.69        2.01      0.42 o
  -5   3   5        0.52        0.04      0.26 o
  -4   3   5        1.60        1.95      0.29 o
  -3   3   5        0.07        0.09      0.17 o
  -2   3   5       35.09       32.62      0.64 o
  -1   3   5      333.82      336.63      3.28 o
   0   3   5        0.70       -0.01      0.07 o
   1   3   5       33.99       36.38      0.45 o
   2   3   5       94.77      115.59      1.20 o
   3   3   5       23.25       34.23      0.42 o
   4   3   5        4.93        6.08      0.17 o
   5   3   5      430.33      429.36      4.35 o
   6   3   5       33.23       32.13      0.54 o
   7   3   5        5.50        4.36      0.33 o
   8   3   5       30.90       31.36      0.69 o
   9   3   5        2.43        2.27      0.31 o
  10   3   5        4.73        5.12      0.42 o
  11   3   5        0.33        0.13      0.41 o
  -7   4   5        1.82        1.38      0.80 o
  -6   4   5       20.42       22.17      1.56 o
  -5   4   5        2.66        1.58      0.43 o
  -4   4   5       45.99       41.88      1.15 o
  -3   4   5        1.32        1.88      0.31 o
  -2   4   5       10.99        9.09      0.43 o
  -1   4   5       15.77       14.24      0.34 o
   0   4   5      606.36      604.81      5.38 o
   1   4   5       43.39       45.88      0.52 o
   2   4   5       64.31       69.33      0.76 o
   3   4   5       92.78       98.51      1.37 o
   4   4   5       17.10       15.18      0.26 o
   5   4   5       98.63       99.36      1.17 o
   6   4   5       28.16       26.85      0.51 o
   7   4   5       75.02       76.29      1.43 o
   8   4   5        9.81       12.02      0.52 o
   9   4   5        4.89        5.73      0.42 o
  10   4   5        3.97        4.68      1.09 o
  11   4   5        0.03       -0.25      0.27 o
  -6   5   5        1.07        1.49      0.73 o
  -5   5   5       24.12       26.11      0.99 o
  -4   5   5        3.05        3.74      0.64 o
  -3   5   5       20.53       17.48      0.74 o
  -2   5   5       20.60       20.47      0.61 o
  -1   5   5       59.75       64.80      1.01 o
   0   5   5       25.80       21.28      0.38 o
   1   5   5       99.20       97.58      1.06 o
   2   5   5      133.67      144.47      1.66 o
   3   5   5       49.52       49.15      0.71 o
   4   5   5       20.27       20.26      0.36 o
   5   5   5      209.60      207.35      2.48 o
   6   5   5        5.59        5.80      0.29 o
   7   5   5        4.10        3.76      0.53 o
   8   5   5       27.41       27.77      1.20 o
   9   5   5       25.64       27.75      0.85 o
  10   5   5        0.52       -0.29      0.29 o
  11   5   5        0.92        0.08      0.40 o
  -6   6   5        3.67        5.96      1.09 o
  -5   6   5        0.92        1.82      0.62 o
  -4   6   5        1.75        1.72      0.42 o
  -3   6   5        0.06       -0.22      0.24 o
  -2   6   5       28.08       27.82      0.89 o
  -1   6   5        4.76        5.29      0.34 o
   0   6   5      565.09      537.62      6.88 o
   1   6   5       17.46       17.19      0.78 o
   2   6   5        0.56        0.07      0.18 o
   3   6   5       25.37       28.65      0.59 o
   4   6   5       87.86       80.39      1.16 o
   5   6   5       55.26       55.46      1.01 o
   6   6   5        5.45        4.95      0.35 o
   7   6   5      112.77      118.18      2.07 o
   8   6   5       63.57       66.85      1.70 o
   9   6   5        4.80        7.03      0.49 o
  10   6   5       17.85       19.01      0.77 o
  11   6   5        3.86        3.55      0.47 o
  -5   7   5       28.64       34.66      2.25 o
  -4   7   5        7.44        6.76      0.87 o
  -3   7   5        2.72        2.58      0.42 o
  -2   7   5       16.95       16.16      0.74 o
  -1   7   5      112.93      108.02      2.12 o
   0   7   5        2.36        3.68      0.56 o
   1   7   5      273.82      262.65      3.62 o
   2   7   5      122.99      116.32      1.82 o
   3   7   5      123.41      115.33      1.79 o
   4   7   5        1.41        1.24      0.24 o
   5   7   5      194.31      188.49      3.05 o
   6   7   5       60.82       59.87      1.27 o
   7   7   5       38.60       40.73      1.02 o
   8   7   5       94.61       91.83      2.21 o
   9   7   5       10.85       13.08      0.80 o
  10   7   5        8.52        8.70      0.57 o
  -4   8   5       14.35       14.96      1.13 o
  -3   8   5        8.03        7.40      0.63 o
  -2   8   5       10.90       11.99      1.37 o
  -1   8   5        9.58        7.34      0.53 o
   0   8   5       40.54       38.39      1.10 o
   1   8   5        0.01       -0.03      0.24 o
   2   8   5       17.38       18.65      0.62 o
   3   8   5       21.91       22.53      0.68 o
   4   8   5       63.38       56.15      1.11 o
   5   8   5        9.36        8.01      0.47 o
   6   8   5        3.33        3.48      0.43 o
   7   8   5        1.37        2.44      0.32 o
   8   8   5        4.82        4.80      0.51 o
   9   8   5        0.11        0.87      0.38 o
  10   8   5        2.44        2.76      0.65 o
  -3   9   5        0.10        0.20      0.54 o
  -2   9   5        8.71        8.37      0.64 o
  -1   9   5       47.54       53.16      1.45 o
   0   9   5        7.91        6.96      0.56 o
   1   9   5       31.93       33.93      1.06 o
   2   9   5       26.19       28.00      0.94 o
   3   9   5        0.00       -0.08      0.24 o
   4   9   5        8.48       10.57      0.56 o
   5   9   5       61.09       59.81      1.37 o
   6   9   5        0.82        0.68      0.28 o
   7   9   5        9.85       10.93      0.60 o
   8   9   5       11.56       10.39      1.02 o
   9   9   5        2.53        2.76      0.65 o
  10   9   5        0.73        0.36      0.51 o
  -2  10   5        1.11        1.38      0.80 o
  -1  10   5       10.35       10.69      1.05 o
   0  10   5       12.42       11.75      0.74 o
   1  10   5       14.58       14.53      0.77 o
   2  10   5       26.41       27.37      0.99 o
   3  10   5       14.12       14.05      0.90 o
   4  10   5        2.71        3.21      0.49 o
   5  10   5        3.51        2.54      0.49 o
   6  10   5       13.21       13.78      1.74 o
   7  10   5        9.01        9.50      0.74 o
   8  10   5        2.21        1.82      0.65 o
   9  10   5        4.50        5.01      0.80 o
   0  11   5        0.05       -0.02      0.35 o
   1  11   5        3.33        3.39      0.49 o
   2  11   5       12.29       15.08      1.09 o
   3  11   5        2.54        2.15      0.54 o
   4  11   5       16.68       18.29      1.05 o
   5  11   5       44.79       44.18      1.54 o
   6  11   5        3.64        3.32      0.56 o
   7  11   5       16.99       19.06      1.05 o
   8  11   5       11.53       10.75      1.09 o
   2  12   5        4.14        4.56      0.66 o
   3  12   5       17.37       15.85      1.02 o
   4  12   5        1.21        0.95      0.49 o
   5  12   5        0.08        0.08      0.42 o
   6  12   5       14.17       15.47      1.00 o
   7  12   5        9.87       10.83      1.16 o
  -5 -11   6        0.06       -0.45      0.45 o
  -4 -11   6        2.66        2.74      0.48 o
  -3 -11   6        8.34       10.47      1.31 o
  -2 -11   6        0.03        0.51      0.51 o
  -1 -11   6        0.10       -0.34      0.36 o
   0 -11   6        6.23        8.28      0.55 o
  -6 -10   6        1.03        0.49      0.36 o
  -5 -10   6       17.05       20.05      0.81 o
  -4 -10   6        0.00        0.32      0.34 o
  -3 -10   6        8.31        8.69      0.54 o
  -2 -10   6       19.76       20.91      0.68 o
  -1 -10   6        0.32        0.07      0.29 o
   0 -10   6        0.70        0.29      0.28 o
   1 -10   6        3.21        3.47      0.46 o
   2 -10   6        0.30        0.00      0.36 o
  -7  -9   6       10.35        9.79      0.71 o
  -6  -9   6        0.33        0.22      0.33 o
  -5  -9   6        1.97        1.29      0.32 o
  -4  -9   6        7.42        8.00      0.63 o
  -3  -9   6        4.62        4.92      0.37 o
  -2  -9   6        0.78        1.48      0.28 o
  -1  -9   6        0.36        0.04      0.23 o
   0  -9   6       12.37       12.55      0.49 o
   1  -9   6        7.80        8.56      0.43 o
   2  -9   6        8.19        7.62      0.84 o
   3  -9   6        4.22        5.59      0.54 o
  -8  -8   6        6.56        6.76      0.80 o
  -7  -8   6        1.42        2.32      0.47 o
  -6  -8   6        2.57        2.52      0.42 o
  -5  -8   6       10.98       12.04      0.60 o
  -4  -8   6       11.79       10.64      0.48 o
  -3  -8   6       17.45       15.91      0.52 o
  -2  -8   6       51.56       51.47      0.99 o
  -1  -8   6        1.69        2.25      0.28 o
   0  -8   6        1.68        1.73      0.25 o
   1  -8   6        1.91        2.33      0.26 o
   2  -8   6       18.46       19.83      0.79 o
   3  -8   6        3.73        3.33      0.37 o
   4  -8   6        0.79        0.00      0.31 o
   5  -8   6        0.31       -0.04      0.47 o
  -8  -7   6        3.65        4.46      0.59 o
  -7  -7   6       37.48       40.34      1.27 o
  -6  -7   6        0.34        0.82      0.42 o
  -5  -7   6        0.56        0.04      0.30 o
  -4  -7   6        0.44       -0.20      0.20 o
  -3  -7   6       79.88       74.40      1.14 o
  -2  -7   6        0.95        1.85      0.24 o
  -1  -7   6       50.69       47.17      0.87 o
   0  -7   6       44.83       46.22      0.84 o
   1  -7   6        1.61        1.16      0.22 o
   2  -7   6        9.80       11.70      0.40 o
   3  -7   6        0.29        0.24      0.25 o
   4  -7   6        0.36       -0.20      0.24 o
   5  -7   6        0.00       -0.15      0.44 o
   6  -7   6        1.95        2.11      0.51 o
  -8  -6   6        6.32        7.29      0.66 o
  -7  -6   6        0.30        0.59      0.36 o
  -6  -6   6        8.80        9.00      0.60 o
  -5  -6   6        5.60        5.18      0.40 o
  -4  -6   6        3.07        2.68      0.33 o
  -3  -6   6       14.69       14.68      0.50 o
  -2  -6   6       15.95       16.56      0.46 o
  -1  -6   6       16.66       15.87      0.44 o
   0  -6   6        1.20        0.59      0.16 o
   1  -6   6       20.58       17.81      0.56 o
   2  -6   6        0.84        0.46      0.15 o
   3  -6   6        0.04       -0.04      0.21 o
   4  -6   6       35.39       35.11      1.13 o
   5  -6   6        6.63        7.19      0.73 o
   6  -6   6        7.58        7.34      0.80 o
   7  -6   6        0.42        0.73      0.36 o
  -8  -5   6        0.44       -0.46      0.46 o
  -7  -5   6       10.73       10.20      0.85 o
  -6  -5   6        6.93        7.21      0.54 o
  -5  -5   6        7.06        5.78      0.35 o
  -4  -5   6        6.41        5.79      0.32 o
  -3  -5   6       68.69       65.64      0.91 o
  -2  -5   6       16.77       16.14      0.41 o
  -1  -5   6       39.60       35.83      0.52 o
   0  -5   6       37.52       38.98      0.52 o
   1  -5   6      232.61      228.37      2.28 o
   2  -5   6        1.66        1.00      0.14 o
   3  -5   6      114.89      115.07      1.94 o
   4  -5   6        3.12        3.72      0.30 o
   5  -5   6        1.58        1.96      0.51 o
   6  -5   6        8.33        8.65      0.80 o
   7  -5   6        2.60        2.47      0.58 o
  -8  -4   6       12.39       12.46      2.65 o
  -7  -4   6       10.71       11.21      0.68 o
  -6  -4   6       13.51       12.69      0.66 o
  -5  -4   6        6.07        6.33      0.39 o
  -4  -4   6       39.43       37.78      0.76 o
  -3  -4   6       12.76       11.50      0.37 o
  -2  -4   6      228.26      235.22      2.52 o
  -1  -4   6        7.19        6.92      0.19 o
   0  -4   6       71.46       70.42      0.68 o
   1  -4   6       69.66       70.39      0.69 o
   2  -4   6       21.62       20.24      0.48 o
   3  -4   6        0.07        0.03      0.15 o
   4  -4   6        1.53        1.27      0.19 o
   5  -4   6        7.85        7.89      0.43 o
   6  -4   6        0.38        0.00      0.36 o
   7  -4   6        8.64        7.56      0.73 o
   8  -4   6        0.59       -0.15      0.28 o
  -8  -3   6        5.78        4.16      0.53 o
  -7  -3   6       23.94       23.01      1.23 o
  -6  -3   6        3.67        3.70      0.43 o
  -5  -3   6        2.41        2.01      0.30 o
  -4  -3   6       32.98       28.86      0.65 o
  -3  -3   6       66.88       58.66      0.96 o
  -2  -3   6        2.21        2.82      0.15 o
  -1  -3   6       24.82       26.28      0.42 o
   0  -3   6       81.30       87.48      0.80 o
   1  -3   6       33.40       31.70      0.37 o
   2  -3   6      153.38      156.49      1.91 o
   3  -3   6       29.00       24.64      0.52 o
   4  -3   6       18.76       16.91      0.71 o
   5  -3   6        0.06       -0.08      0.17 o
   6  -3   6        1.38        1.03      0.23 o
   7  -3   6        9.14        9.88      0.80 o
   8  -3   6        0.14       -0.07      0.36 o
  -8  -2   6        5.36        5.34      0.57 o
  -7  -2   6        0.00       -0.15      0.32 o
  -6  -2   6       43.90       44.41      1.23 o
  -5  -2   6       42.31       40.82      0.93 o
  -4  -2   6       46.27       48.28      0.89 o
  -3  -2   6       72.26       65.60      0.94 o
  -2  -2   6      123.63      131.36      1.60 o
  -1  -2   6       14.66       13.10      0.26 o
   0  -2   6       79.51       84.76      0.81 o
   1  -2   6        9.14        6.06      0.21 o
   2  -2   6      184.33      182.90      2.86 o
   3  -2   6       25.39       24.27      1.38 o
   4  -2   6        0.15       -0.15      0.51 o
   5  -2   6      110.71      105.33      2.03 o
   6  -2   6       17.93       18.84      0.59 o
   7  -2   6        5.92        6.59      0.43 o
   8  -2   6        8.21        8.50      0.73 o
   9  -2   6        2.59        2.54      0.58 o
  -8  -1   6        2.94        2.83      0.49 o
  -7  -1   6       10.41       10.79      0.80 o
  -6  -1   6        0.12       -0.05      0.33 o
  -5  -1   6       18.07       17.48      0.73 o
  -4  -1   6       20.44       18.48      0.65 o
  -3  -1   6      396.35      401.94      4.68 o
  -2  -1   6       19.19       20.15      0.39 o
  -1  -1   6       50.47       47.60      0.58 o
   0  -1   6      238.93      250.24      2.26 o
   1  -1   6       25.58       27.39      0.35 o
   2  -1   6       63.45       65.97      1.59 o
   3  -1   6      391.21      399.21     10.75 o
   4  -1   6      202.99      209.27      6.10 o
   5  -1   6       32.27       33.13      1.16 o
   6  -1   6       27.11       28.81      1.02 o
   7  -1   6       10.97       11.04      0.51 o
   8  -1   6        2.62        2.40      0.44 o
   9  -1   6        6.51        7.19      0.73 o
  -8   0   6        7.98       10.34      1.62 o
  -7   0   6        0.14       -0.19      0.36 o
  -6   0   6        1.11        1.05      0.37 o
  -5   0   6       16.13       17.76      0.76 o
  -4   0   6       12.99       13.26      0.54 o
  -3   0   6       25.17       24.24      0.66 o
  -2   0   6      300.30      302.95      3.07 o
  -1   0   6      155.97      156.01      1.43 o
   0   0   6       31.51       37.46      0.43 o
   1   0   6        7.32        7.13      0.13 o
   2   0   6       63.75       64.86      0.95 o
   3   0   6        6.60        4.07      0.58 o
   4   0   6       93.08       94.24      3.12 o
   6   0   6        0.28       -0.11      0.11 o
   7   0   6        2.27        1.32      0.21 o
   8   0   6        1.72        1.82      0.44 o
   9   0   6        1.07        0.80      0.44 o
  10   0   6        1.36        1.38      0.44 o
  -8   1   6        0.00        0.23      2.00 o
  -7   1   6        2.97        3.67      0.53 o
  -6   1   6       36.50       37.65      1.66 o
  -5   1   6        2.75        3.00      0.42 o
  -4   1   6       83.34       80.69      1.43 o
  -3   1   6      270.49      268.68      3.63 o
  -2   1   6        8.00        6.73      0.23 o
  -1   1   6      260.76      240.79      2.17 o
   0   1   6      143.40      152.16      1.72 o
   1   1   6       45.43       51.49      0.47 o
   2   1   6        7.80       11.51      0.17 o
   3   1   6       84.00       89.95      1.48 o
   4   1   6      107.95      114.17      2.40 o
   5   1   6       74.25       69.16      1.00 o
   6   1   6       44.27       47.24      1.02 o
   7   1   6        3.74        4.65      0.24 o
   8   1   6        1.28        0.98      0.28 o
   9   1   6        3.09        3.43      0.41 o
  10   1   6        0.17        0.17      0.33 o
  -7   2   6        0.20        0.14      0.34 o
  -6   2   6        7.45        7.47      0.53 o
  -5   2   6       63.93       68.18      1.38 o
  -4   2   6       66.80       60.71      1.23 o
  -3   2   6      209.62      208.61      2.94 o
  -2   2   6        1.99        1.81      0.19 o
  -1   2   6       35.91       33.05      0.46 o
   0   2   6        1.91        1.93      0.15 o
   1   2   6       25.36       24.59      0.30 o
   2   2   6       16.07       13.70      0.24 o
   3   2   6       19.72       20.75      0.29 o
   4   2   6      308.19      292.28      3.31 o
   5   2   6       11.15       10.52      0.32 o
   6   2   6        8.05        6.67      0.28 o
   7   2   6        1.95        1.08      0.18 o
   8   2   6        0.78        0.78      0.20 o
   9   2   6        2.15        1.77      0.22 o
  10   2   6        1.76        2.98      0.28 o
  -7   3   6        2.61        2.33      0.69 o
  -6   3   6        0.33        0.56      0.39 o
  -5   3   6        0.50       -0.27      0.32 o
  -4   3   6        0.14       -0.23      0.23 o
  -3   3   6        5.81        4.44      0.32 o
  -2   3   6        0.39       -0.09      0.17 o
  -1   3   6       79.42       73.46      0.86 o
   0   3   6       37.61       35.76      0.50 o
   1   3   6       26.05       25.52      0.35 o
   2   3   6        8.38       11.50      0.22 o
   3   3   6       20.49       20.10      0.30 o
   4   3   6       27.91       27.76      0.37 o
   5   3   6      166.33      154.37      1.66 o
   6   3   6        0.06        0.15      0.15 o
   7   3   6       55.35       55.49      1.40 o
   8   3   6       10.07        7.82      0.38 o
   9   3   6       10.17        9.28      0.46 o
  10   3   6        5.90        6.13      0.42 o
  -6   4   6        8.19       10.95      0.75 o
  -5   4   6       16.26       16.29      0.81 o
  -4   4   6        0.00       -0.08      0.29 o
  -3   4   6       11.18       11.73      0.61 o
  -2   4   6        6.25        4.95      0.44 o
  -1   4   6       84.35       81.25      1.21 o
   0   4   6      247.70      230.75      2.37 o
   1   4   6       58.59       58.60      0.74 o
   2   4   6      101.52      102.04      1.06 o
   3   4   6        4.66        4.57      0.15 o
   4   4   6      110.37      106.04      1.23 o
   5   4   6       78.46       82.33      1.09 o
   6   4   6        3.09        3.35      0.27 o
   7   4   6       31.29       32.41      0.75 o
   8   4   6       35.26       36.43      0.86 o
   9   4   6        1.57        1.58      0.35 o
  10   4   6        1.20        1.22      0.29 o
  11   4   6        0.08       -0.22      0.22 o
  -6   5   6       15.04       17.88      1.67 o
  -5   5   6        3.85        5.95      0.59 o
  -4   5   6       23.63       23.53      0.93 o
  -3   5   6        5.36        6.01      0.70 o
  -2   5   6       11.44        7.40      0.49 o
  -1   5   6       46.35       40.66      0.76 o
   0   5   6      102.00      101.88      1.43 o
   1   5   6        0.71       -0.13      0.13 o
   2   5   6        7.13        7.61      0.30 o
   3   5   6      111.08      111.80      2.00 o
   4   5   6       36.55       37.93      0.65 o
   5   5   6       42.83       42.70      0.79 o
   6   5   6        8.63       10.66      0.43 o
   7   5   6       37.48       36.10      1.03 o
   8   5   6        0.25        0.44      0.28 o
   9   5   6       11.03       13.43      0.58 o
  10   5   6        0.46       -0.24      0.24 o
  11   5   6        0.71        0.73      0.31 o
  -5   6   6       20.67       23.47      1.31 o
  -4   6   6        0.01        0.01      0.33 o
  -3   6   6        4.82        4.60      0.50 o
  -2   6   6        3.53        5.18      0.47 o
  -1   6   6        0.02        0.24      0.25 o
   0   6   6        9.69        9.79      0.47 o
   1   6   6        0.05       -0.21      0.21 o
   2   6   6      198.66      199.07      2.78 o
   3   6   6      133.20      115.96      1.76 o
   4   6   6       59.08       53.44      1.59 o
   5   6   6       19.53       20.70      0.63 o
   6   6   6        0.37        0.42      0.19 o
   7   6   6        2.76        2.36      0.36 o
   8   6   6        3.71        3.93      0.43 o
   9   6   6       31.66       33.07      2.47 o
  10   6   6        5.41        5.70      0.49 o
  -4   7   6        6.91        9.00      0.84 o
  -3   7   6        9.19        8.90      0.66 o
  -2   7   6       24.16       22.70      0.89 o
  -1   7   6        1.73        2.45      0.38 o
   0   7   6       68.91       58.09      2.22 o
   1   7   6       33.65       31.23      0.79 o
   2   7   6        7.66        5.46      0.49 o
   3   7   6      182.48      178.91      2.79 o
   4   7   6      114.62      109.67      1.97 o
   5   7   6        0.17       -0.20      0.20 o
   6   7   6       10.33       10.97      0.52 o
   7   7   6       54.81       54.99      1.49 o
   8   7   6        5.74        6.38      1.31 o
   9   7   6       35.45       39.12      2.83 o
  10   7   6       16.02       16.27      0.73 o
  -3   8   6        2.43        2.13      0.49 o
  -2   8   6        3.85        4.50      0.86 o
  -1   8   6       12.48       12.10      0.83 o
   0   8   6        0.09       -0.12      0.25 o
   1   8   6       22.44       19.71      0.77 o
   2   8   6       30.68       28.82      0.77 o
   3   8   6        0.02        0.01      0.28 o
   4   8   6       52.75       48.30      1.43 o
   5   8   6        7.36        7.72      0.47 o
   6   8   6        3.81        3.32      0.39 o
   7   8   6       13.38       13.28      0.74 o
   8   8   6        2.57        1.72      0.51 o
   9   8   6        1.02        0.93      0.38 o
  10   8   6        4.88        4.04      0.76 o
  -2   9   6        3.50        3.28      0.50 o
  -1   9   6        1.85        2.39      0.43 o
   0   9   6       14.70       14.45      0.77 o
   1   9   6       25.54       30.03      1.21 o
   2   9   6       36.97       38.17      1.82 o
   3   9   6       47.65       49.81      1.54 o
   4   9   6       23.70       23.29      0.82 o
   5   9   6       13.77       12.66      0.63 o
   6   9   6       17.97       21.27      0.92 o
   7   9   6       10.35        8.68      0.64 o
   8   9   6        4.00        3.89      0.51 o
   9   9   6        7.51        9.23      0.94 o
  10   9   6        4.24        5.09      0.80 o
  -1  10   6        6.86        7.45      0.80 o
   0  10   6       11.25       12.21      0.92 o
   1  10   6       25.94       27.66      1.23 o
   2  10   6        6.35        6.80      0.69 o
   3  10   6       56.24       57.59      1.80 o
   4  10   6       34.54       37.17      1.39 o
   5  10   6       10.18       10.28      0.77 o
   6  10   6        0.91        0.81      0.47 o
   7  10   6       10.28        8.28      0.94 o
   8  10   6        3.86        2.54      0.73 o
   9  10   6        1.27        1.82      0.58 o
   1  11   6        0.05       -0.32      0.54 o
   2  11   6       10.93       10.37      0.87 o
   3  11   6        7.21        7.97      0.74 o
   4  11   6        0.93        1.27      0.46 o
   5  11   6        3.09        2.92      0.56 o
   6  11   6       42.34       46.36      2.25 o
   7  11   6        7.03        5.67      0.94 o
   8  11   6        0.42        0.07      0.51 o
   3  12   6        3.38        2.47      0.59 o
   4  12   6        9.43        8.28      0.80 o
   5  12   6       12.60       14.67      1.00 o
   6  12   6        1.24        1.82      0.73 o
  -5 -10   7        0.87        1.07      0.60 o
  -4 -10   7        7.73        8.09      0.60 o
  -3 -10   7       10.48       13.99      0.74 o
  -2 -10   7        5.13        4.55      0.43 o
  -1 -10   7        4.39        5.13      0.42 o
   0 -10   7        4.63        6.07      0.47 o
   1 -10   7        0.09        0.73      0.38 o
  -6  -9   7        1.47        0.90      0.37 o
  -5  -9   7        3.02        3.54      0.47 o
  -4  -9   7        0.01        0.09      0.33 o
  -3  -9   7       13.38       14.04      0.58 o
  -2  -9   7        8.14       10.30      0.48 o
  -1  -9   7        0.06       -0.23      0.23 o
   0  -9   7        0.11       -0.23      0.23 o
   1  -9   7        2.78        2.62      0.36 o
   2  -9   7        0.54        0.76      0.44 o
   3  -9   7        0.35        0.35      0.30 o
  -7  -8   7        8.64        8.30      0.85 o
  -6  -8   7        0.83        1.37      0.37 o
  -5  -8   7        0.25        0.10      0.35 o
  -4  -8   7       10.80       13.03      0.61 o
  -3  -8   7        7.93       10.53      0.50 o
  -2  -8   7        0.56        0.49      0.27 o
  -1  -8   7        6.58        7.06      0.39 o
   0  -8   7       19.74       20.51      0.57 o
   1  -8   7        8.65        9.64      0.48 o
   2  -8   7       19.78       21.05      0.66 o
   3  -8   7        0.29        0.58      0.24 o
   4  -8   7        1.10        1.82      0.58 o
  -7  -7   7        0.04        0.45      0.42 o
  -6  -7   7        9.43        9.15      0.66 o
  -5  -7   7       17.12       20.66      0.76 o
  -4  -7   7       13.16       13.86      0.55 o
  -3  -7   7       80.18       75.92      1.28 o
  -2  -7   7        0.77        1.27      0.26 o
  -1  -7   7        0.94        0.19      0.21 o
   0  -7   7        2.81        2.49      0.26 o
   1  -7   7       24.14       22.83      0.55 o
   2  -7   7       39.40       41.04      1.34 o
   3  -7   7       13.06       12.36      0.73 o
   4  -7   7        6.47        6.73      0.58 o
   5  -7   7        0.20        0.15      0.44 o
  -8  -6   7       12.55       12.23      1.03 o
  -7  -6   7       11.14       11.29      0.74 o
  -6  -6   7        1.45        0.36      0.74 o
  -5  -6   7        1.59        0.92      0.35 o
  -4  -6   7        0.81       -0.18      0.20 o
  -3  -6   7       30.01       28.18      0.67 o
  -2  -6   7       20.37       20.87      0.51 o
  -1  -6   7       24.86       23.99      0.58 o
   0  -6   7        7.51        8.17      0.34 o
   1  -6   7       17.70       16.80      0.42 o
   2  -6   7       13.52       14.05      0.55 o
   3  -6   7       26.18       25.43      2.54 o
   4  -6   7        0.48        0.10      0.47 o
   5  -6   7        2.33        1.38      0.51 o
   6  -6   7        0.01       -0.36      0.36 o
  -8  -5   7        4.34        4.80      0.74 o
  -7  -5   7        1.93        1.60      0.57 o
  -6  -5   7        8.10        8.77      0.60 o
  -5  -5   7       10.27       11.63      0.54 o
  -4  -5   7        3.54        2.71      0.31 o
  -3  -5   7        5.11        6.05      0.31 o
  -2  -5   7       10.24        9.36      0.32 o
  -1  -5   7        0.26        0.05      0.10 o
   0  -5   7       11.06       10.24      0.29 o
   1  -5   7       13.60       14.40      0.39 o
   2  -5   7       20.01       20.65      0.84 o
   3  -5   7       10.24        9.67      0.42 o
   4  -5   7        0.89        0.47      0.21 o
   5  -5   7       18.08       19.26      1.02 o
   6  -5   7        3.96        3.20      0.51 o
   7  -5   7        5.02        5.52      0.65 o
  -8  -4   7        2.37        1.88      0.59 o
  -7  -4   7        3.83        3.85      0.64 o
  -6  -4   7        0.80        0.69      0.54 o
  -5  -4   7        3.09        3.24      0.39 o
  -4  -4   7       28.53       29.13      0.87 o
  -3  -4   7       20.14       21.64      0.51 o
  -2  -4   7       18.45       21.41      0.47 o
  -1  -4   7        0.42        0.59      0.11 o
   0  -4   7       11.10       10.49      0.23 o
   1  -4   7        7.69        6.63      0.21 o
   2  -4   7       85.46       83.81      1.73 o
   3  -4   7       26.33       23.56      0.70 o
   4  -4   7        0.70        0.60      0.17 o
   5  -4   7        5.00        4.99      0.33 o
   6  -4   7        4.83        4.29      0.51 o
   7  -4   7        0.03       -0.07      0.36 o
   8  -4   7        0.19       -0.18      0.21 o
  -8  -3   7        3.54        4.44      0.69 o
  -7  -3   7       10.12        9.20      0.82 o
  -6  -3   7        3.19        4.23      0.65 o
  -5  -3   7        0.12        0.15      0.26 o
  -4  -3   7       20.49       18.41      0.70 o
  -3  -3   7        6.35        8.18      0.37 o
  -2  -3   7       37.08       35.84      0.56 o
  -1  -3   7       12.03        8.37      0.22 o
   0  -3   7        8.38        8.09      0.23 o
   1  -3   7       76.72       71.43      0.89 o
   2  -3   7       16.11       15.94      0.34 o
   3  -3   7        0.10        0.11      0.36 o
   4  -3   7       35.62       35.45      2.36 o
   5  -3   7        2.14        2.41      0.20 o
   6  -3   7        1.14        0.94      0.23 o
   7  -3   7        3.61        3.34      0.51 o
   8  -3   7        0.26       -0.29      0.29 o
  -8  -2   7        0.03       -0.15      0.69 o
  -7  -2   7       10.24       10.09      1.56 o
  -6  -2   7        2.96        2.52      0.51 o
  -5  -2   7       14.34       14.72      0.70 o
  -4  -2   7      109.83      109.72      1.78 o
  -3  -2   7       39.20       35.06      0.95 o
  -2  -2   7        0.41        0.60      0.15 o
  -1  -2   7       62.33       56.57      0.67 o
   0  -2   7       18.67       17.85      0.38 o
   1  -2   7        6.49        7.34      0.24 o
   2  -2   7      136.62      138.49      2.25 o
   3  -2   7       15.50       14.70      0.98 o
   4  -2   7       18.87       17.80      1.24 o
   5  -2   7        0.07        0.80      0.58 o
   6  -2   7        0.35        0.10      0.17 o
   7  -2   7       15.83       13.13      0.54 o
   8  -2   7        1.62        1.02      0.44 o
   9  -2   7        2.57        3.12      0.44 o
  -8  -1   7        2.90        2.88      0.64 o
  -7  -1   7        0.22        0.66      0.51 o
  -6  -1   7       21.81       25.33      0.96 o
  -5  -1   7        2.90        2.84      0.39 o
  -4  -1   7        0.39        0.01      0.23 o
  -3  -1   7       78.36       73.67      1.28 o
  -2  -1   7       39.18       36.74      0.58 o
  -1  -1   7      235.59      247.40      2.48 o
   0  -1   7        9.89       12.41      0.23 o
   1  -1   7       53.35       49.36      0.58 o
   2  -1   7       75.92       77.39      1.36 o
   3  -1   7        0.25        0.70      0.33 o
   4  -1   7       70.88       71.65      2.69 o
   5  -1   7       81.84       84.73      3.12 o
   6  -1   7       16.19       13.54      0.43 o
   7  -1   7       15.12       14.50      0.51 o
   8  -1   7       11.52       11.12      0.73 o
   9  -1   7        0.37        0.58      0.36 o
  -7   0   7        4.32        4.39      0.68 o
  -6   0   7        8.67        9.25      0.64 o
  -5   0   7       22.48       22.07      0.85 o
  -4   0   7        3.15        2.67      0.31 o
  -3   0   7       10.28       10.15      0.45 o
  -2   0   7        7.29        6.17      0.28 o
  -1   0   7       25.98       27.59      0.44 o
   0   0   7      210.24      204.32      1.80 o
   1   0   7       34.02       29.58      0.33 o
   2   0   7       44.34       43.76      0.71 o
   3   0   7       62.06       60.53      2.25 o
   4   0   7        0.42        1.02      0.51 o
   5   0   7        2.13        2.76      0.65 o
   6   0   7        7.21        7.85      0.39 o
   7   0   7       18.77       17.19      0.57 o
   8   0   7        0.20        0.07      0.29 o
   9   0   7        6.13        8.28      0.73 o
  10   0   7        0.36        0.51      0.29 o
  -7   1   7        0.02        0.00      0.80 o
  -6   1   7        2.34        3.12      0.58 o
  -5   1   7        2.72        2.92      0.40 o
  -4   1   7        4.88        5.10      0.37 o
  -3   1   7        8.39        9.54      0.46 o
  -2   1   7      268.65      263.80      3.20 o
  -1   1   7      308.02      301.96      2.81 o
   0   1   7       95.96      101.40      1.02 o
   1   1   7      182.73      166.50      1.40 o
   2   1   7       15.86       16.88      0.23 o
   3   1   7        8.85        9.11      0.76 o
   4   1   7      170.56      170.54      5.09 o
   5   1   7        2.31        1.60      0.51 o
   6   1   7        4.93        4.75      0.24 o
   7   1   7       11.40       12.41      0.46 o
   8   1   7       14.34       14.65      0.59 o
   9   1   7        0.07        0.07      0.29 o
  10   1   7        1.76        1.82      0.51 o
  -7   2   7       13.55       16.86      1.24 o
  -6   2   7        7.72        6.56      0.53 o
  -5   2   7       10.80       11.62      0.60 o
  -4   2   7       21.10       21.48      0.71 o
  -3   2   7        5.31        6.53      0.36 o
  -2   2   7       30.95       26.85      0.58 o
  -1   2   7      697.23      685.20      6.50 o
   0   2   7        0.20        0.20      0.16 o
   1   2   7      255.87      256.65      2.27 o
   2   2   7        0.24        0.06      0.09 o
   3   2   7       28.16       30.21      0.46 o
   4   2   7        0.92        1.38      0.12 o
   5   2   7       35.79       33.42      0.77 o
   6   2   7       53.14       48.56      0.88 o
   7   2   7        0.66        0.76      0.22 o
   8   2   7       12.30       11.99      0.57 o
   9   2   7        0.92        1.70      0.31 o
  10   2   7        3.02        3.02      0.41 o
  -6   3   7       13.19       17.37      0.92 o
  -5   3   7        5.91        6.08      0.55 o
  -4   3   7       10.55        7.83      0.56 o
  -3   3   7        1.88        2.08      0.26 o
  -2   3   7        0.94        0.50      0.21 o
  -1   3   7        0.92        0.68      0.21 o
   0   3   7       52.57       51.12      0.86 o
   1   3   7       22.96       22.68      0.34 o
   2   3   7       29.03       26.28      0.38 o
   3   3   7        0.31        0.07      0.05 o
   4   3   7       88.27       84.54      0.99 o
   5   3   7       16.18       16.15      0.54 o
   6   3   7        3.90        4.25      0.31 o
   7   3   7       14.72       15.27      0.49 o
   8   3   7       18.57       20.33      0.74 o
   9   3   7        1.55        0.25      0.33 o
  10   3   7        0.13       -0.23      0.28 o
  -6   4   7        0.22        0.76      0.69 o
  -5   4   7        5.74        7.20      0.63 o
  -4   4   7        6.65        7.74      0.59 o
  -3   4   7        4.85        5.58      0.38 o
  -2   4   7        0.30        0.18      0.19 o
  -1   4   7      220.12      217.00      2.73 o
   0   4   7        0.01       -0.17      0.17 o
   1   4   7        4.13        4.86      0.22 o
   2   4   7       48.67       49.62      0.66 o
   3   4   7       93.20       85.57      0.97 o
   4   4   7        7.88        8.23      0.35 o
   5   4   7       69.74       66.69      1.03 o
   6   4   7       22.94       23.08      0.48 o
   7   4   7       13.33       13.17      0.51 o
   8   4   7        3.06        4.64      0.33 o
   9   4   7       13.86       14.44      0.52 o
  10   4   7        2.79        3.92      0.55 o
  -5   5   7        1.21        1.55      0.49 o
  -4   5   7        0.02       -0.27      0.32 o
  -3   5   7        0.05        0.59      0.33 o
  -2   5   7       21.82       22.26      0.81 o
  -1   5   7       23.52       23.06      0.77 o
   0   5   7      216.16      198.49      2.53 o
   1   5   7       79.36       66.02      1.04 o
   2   5   7       15.53       15.76      0.47 o
   3   5   7       10.22        8.97      0.33 o
   4   5   7       37.20       36.16      0.72 o
   5   5   7        4.44        3.92      0.28 o
   6   5   7        0.20       -0.11      0.21 o
   7   5   7       24.19       25.10      0.80 o
   8   5   7       25.09       28.58      0.89 o
   9   5   7        0.42        0.57      0.26 o
  10   5   7        0.53        1.07      0.27 o
  -4   6   7        8.25        9.00      0.69 o
  -3   6   7        7.21        7.37      0.73 o
  -2   6   7        0.07        0.38      0.29 o
  -1   6   7       30.69       29.89      1.00 o
   0   6   7        1.17        2.01      0.29 o
   1   6   7       35.89       30.67      0.87 o
   2   6   7        3.01        3.45      0.34 o
   3   6   7       16.64       16.33      0.59 o
   4   6   7       20.45       20.35      0.66 o
   5   6   7       22.09       19.05      0.60 o
   6   6   7       14.97       14.97      0.64 o
   7   6   7        2.81        2.58      0.36 o
   8   6   7        0.02        0.24      0.28 o
   9   6   7        2.86        4.21      0.43 o
  10   6   7        0.13        0.17      0.25 o
  -4   7   7        0.84        1.27      0.58 o
  -3   7   7        0.28        0.05      0.42 o
  -2   7   7       25.27       30.29      1.31 o
  -1   7   7        3.92        4.67      0.57 o
   0   7   7        0.27        0.62      0.36 o
   1   7   7        6.83        7.62      0.49 o
   2   7   7       12.84        9.97      0.53 o
   3   7   7       37.85       28.87      0.84 o
   4   7   7       46.61       41.36      1.06 o
   5   7   7       52.89       52.35      1.24 o
   6   7   7       19.14       18.17      0.77 o
   7   7   7        8.04        8.53      0.76 o
   8   7   7        6.85        8.24      0.59 o
   9   7   7        6.02        6.47      0.54 o
  10   7   7        0.04       -0.05      0.29 o
  -3   8   7        1.37       -0.07      0.43 o
  -2   8   7        1.96        2.37      0.54 o
  -1   8   7       20.44       18.99      1.05 o
   0   8   7        0.09       -0.21      0.31 o
   1   8   7        0.14       -0.07      0.44 o
   2   8   7        5.06        4.68      0.43 o
   3   8   7        6.99        5.22      0.40 o
   4   8   7       14.68       14.50      0.63 o
   5   8   7        2.60        2.49      0.33 o
   6   8   7       20.98       19.48      0.85 o
   7   8   7        0.20        0.18      0.31 o
   8   8   7        0.33       -0.28      0.28 o
   9   8   7        8.30        8.03      0.76 o
  10   8   7        1.57        2.00      0.51 o
  -2   9   7        9.05       12.29      0.95 o
  -1   9   7        7.85        8.84      0.80 o
   0   9   7        0.12       -0.52      0.80 o
   1   9   7        3.30        3.28      0.51 o
   2   9   7        4.47        3.45      0.51 o
   3   9   7        3.87        5.06      0.57 o
   4   9   7       31.61       30.70      0.95 o
   5   9   7       52.45       59.40      1.72 o
   6   9   7        0.13        0.41      0.33 o
   7   9   7       16.38       17.82      0.90 o
   8   9   7        4.61        4.65      1.02 o
   9   9   7        0.46        0.60      0.38 o
   0  10   7        8.23        9.50      0.86 o
   1  10   7        0.01       -0.35      0.35 o
   2  10   7       29.49       31.43      1.31 o
   3  10   7       15.19       15.05      0.92 o
   4  10   7        0.01        0.38      0.38 o
   5  10   7       45.64       46.07      2.18 o
   6  10   7       40.88       39.75      1.96 o
   7  10   7        0.56        0.29      0.58 o
   8  10   7        3.06        1.67      0.65 o
   2  11   7        0.67       -0.35      0.40 o
   3  11   7        5.16        3.82      0.65 o
   4  11   7       11.00       11.04      0.85 o
   5  11   7       12.45       14.97      1.31 o
   6  11   7        2.99        2.25      0.73 o
   7  11   7        7.31        8.14      1.02 o
  -3 -10   8        4.40        5.11      0.52 o
  -2 -10   8        1.13        0.94      0.33 o
  -1 -10   8        3.14        3.79      0.48 o
   0 -10   8        0.57        0.92      0.40 o
  -5  -9   8        0.04       -0.33      0.40 o
  -4  -9   8       15.22       12.22      0.72 o
  -3  -9   8        0.01       -0.35      0.35 o
  -2  -9   8        7.80        6.46      0.43 o
  -1  -9   8        2.39        3.46      0.33 o
   0  -9   8        1.44        2.02      0.48 o
   1  -9   8        0.04        0.07      0.29 o
   2  -9   8        1.83        1.35      0.47 o
  -6  -8   8        1.60        1.82      0.70 o
  -5  -8   8        0.52        0.09      0.33 o
  -4  -8   8        3.34        3.14      0.37 o
  -3  -8   8        5.16        4.35      0.39 o
  -2  -8   8        4.03        4.88      0.38 o
  -1  -8   8        3.34        5.04      0.36 o
   0  -8   8        1.48        1.88      0.32 o
   1  -8   8       13.07       15.95      0.73 o
   2  -8   8        0.13        0.40      0.33 o
   3  -8   8        1.86        1.31      0.69 o
   4  -8   8        1.16        1.74      0.44 o
  -7  -7   8        3.57        3.27      0.87 o
  -6  -7   8        2.10        1.94      0.49 o
  -5  -7   8        0.01        0.62      0.38 o
  -4  -7   8       34.80       34.82      0.95 o
  -3  -7   8        1.42        2.65      0.35 o
  -2  -7   8        2.02        1.98      0.31 o
  -1  -7   8       15.75       17.39      0.53 o
   0  -7   8       13.49       15.27      0.48 o
   1  -7   8        0.02       -0.21      0.21 o
   2  -7   8       12.69       14.22      0.86 o
   3  -7   8        0.39        0.87      0.36 o
   4  -7   8        4.01        3.71      0.62 o
   5  -7   8        2.74        2.91      0.58 o
  -7  -6   8        3.58        2.77      0.84 o
  -6  -6   8        5.74        6.42      0.57 o
  -5  -6   8        8.64       10.19      0.66 o
  -4  -6   8        1.08        0.78      0.32 o
  -3  -6   8       61.60       58.85      1.09 o
  -2  -6   8        5.94        3.70      0.31 o
  -1  -6   8        3.13        2.57      0.25 o
   0  -6   8        2.57        2.81      0.29 o
   1  -6   8       23.18       22.58      0.68 o
   2  -6   8        0.18        0.14      0.28 o
   3  -6   8       14.44       12.24      0.71 o
   4  -6   8        2.50        2.70      0.43 o
   5  -6   8        4.12        2.98      0.51 o
   6  -6   8        4.29        3.63      0.51 o
  -7  -5   8        0.03       -0.27      0.33 o
  -6  -5   8        2.69        1.81      0.42 o
  -5  -5   8        0.24       -0.29      0.29 o
  -4  -5   8        7.29        6.96      0.39 o
  -3  -5   8       11.04       12.42      0.52 o
  -2  -5   8        3.66        3.54      0.26 o
  -1  -5   8        3.21        4.42      0.25 o
   0  -5   8        0.08       -0.09      0.11 o
   1  -5   8       11.88       12.51      0.45 o
   2  -5   8        0.01       -0.11      0.17 o
   3  -5   8        0.00        0.07      0.18 o
   4  -5   8        4.12        3.98      0.33 o
   5  -5   8        4.03        3.21      0.58 o
   6  -5   8        2.52        2.11      0.44 o
   7  -5   8        0.74        0.73      0.29 o
  -7  -4   8        2.80        2.88      0.87 o
  -6  -4   8        4.84        4.24      0.59 o
  -5  -4   8        8.96        9.88      0.74 o
  -4  -4   8        7.85        6.85      0.52 o
  -3  -4   8       34.13       34.96      0.75 o
  -2  -4   8        1.87        2.56      0.22 o
  -1  -4   8        5.96        5.75      0.26 o
   0  -4   8        0.46        0.82      0.11 o
   1  -4   8       38.91       38.97      0.74 o
   2  -4   8        0.92        1.83      0.54 o
   3  -4   8        0.54        0.38      0.21 o
   4  -4   8       19.37       18.18      1.01 o
   5  -4   8        1.61        1.45      0.20 o
   6  -4   8        0.01       -0.29      0.29 o
   7  -4   8        3.20        2.83      0.44 o
  -7  -3   8        0.63        0.98      0.76 o
  -6  -3   8        5.01        4.56      0.61 o
  -5  -3   8        3.10        3.61      0.54 o
  -4  -3   8       22.49       24.07      0.74 o
  -3  -3   8        2.48        1.91      0.25 o
  -2  -3   8        0.92        0.17      0.15 o
  -1  -3   8        6.78        9.71      0.27 o
   0  -3   8        0.13       -0.01      0.09 o
   1  -3   8        1.17        0.32      0.12 o
   2  -3   8       21.90       21.04      0.49 o
   3  -3   8       25.86       25.82      1.05 o
   4  -3   8        1.96        2.11      0.65 o
   5  -3   8        3.27        3.04      0.21 o
   6  -3   8        9.76        9.12      0.41 o
   7  -3   8        0.18       -0.15      0.29 o
   8  -3   8        1.55        1.45      0.36 o
  -7  -2   8        0.22       -0.09      0.43 o
  -6  -2   8        2.98        3.29      0.56 o
  -5  -2   8        0.07       -0.13      0.35 o
  -4  -2   8        4.07        2.80      0.37 o
  -3  -2   8       44.49       46.49      0.99 o
  -2  -2   8      104.77       98.48      1.58 o
  -1  -2   8        8.41        6.18      0.28 o
   0  -2   8       13.65       13.18      0.26 o
   1  -2   8       32.05       27.21      0.56 o
   2  -2   8        1.08        0.28      0.13 o
   3  -2   8       10.75       11.19      0.76 o
   4  -2   8       33.06       31.39      1.67 o
   5  -2   8        0.11        0.29      0.58 o
   6  -2   8        3.56        3.12      0.36 o
   7  -2   8        0.07        0.08      0.17 o
   8  -2   8        0.73        1.16      0.36 o
  -7  -1   8        5.18        6.02      0.80 o
  -6  -1   8        0.17       -0.03      0.37 o
  -5  -1   8        4.60        4.24      0.69 o
  -4  -1   8       26.67       27.73      1.26 o
  -3  -1   8        5.42        5.81      0.39 o
  -2  -1   8       28.35       26.79      0.69 o
  -1  -1   8      101.60      100.65      1.37 o
   0  -1   8        0.90        1.14      0.16 o
   1  -1   8       36.79       38.51      0.53 o
   2  -1   8        0.01        0.13      0.10 o
   3  -1   8       87.74       92.38      2.18 o
   4  -1   8        0.90        0.94      0.58 o
   5  -1   8        5.58        7.48      0.94 o
   7  -1   8       10.49        7.89      0.38 o
   8  -1   8        0.07       -0.07      0.29 o
   9  -1   8        2.17        1.67      0.36 o
  -7   0   8        0.12       -0.47      1.05 o
  -6   0   8        6.93        7.36      0.84 o
  -5   0   8        1.15        0.69      0.65 o
  -4   0   8        0.00        0.12      0.39 o
  -3   0   8       26.97       24.59      0.72 o
  -2   0   8       43.99       40.65      0.87 o
  -1   0   8        2.30        2.01      0.18 o
   0   0   8        3.88        4.81      0.19 o
   1   0   8        1.19        1.27      0.10 o
   2   0   8       46.67       41.84      0.73 o
   3   0   8        2.16        2.40      0.58 o
   4   0   8       34.42       33.35      1.67 o
   5   0   8       16.33       16.71      1.31 o
   7   0   8        8.52        8.47      0.38 o
   8   0   8        3.35        3.49      0.44 o
   9   0   8        1.31        0.73      0.36 o
  -6   1   8       12.14       12.00      0.94 o
  -5   1   8        5.46        5.95      1.34 o
  -4   1   8        4.35        4.73      0.54 o
  -3   1   8        0.17       -0.21      0.21 o
  -2   1   8        0.76        1.04      0.23 o
  -1   1   8        0.02        0.19      0.16 o
   0   1   8      112.83      110.71      1.29 o
   1   1   8      289.12      278.76      2.56 o
   2   1   8       49.07       50.76      0.61 o
   3   1   8      374.19      373.87      4.78 o
   4   1   8       59.43       60.67      2.40 o
   5   1   8       18.02       21.87      1.38 o
   7   1   8        6.69        5.34      0.36 o
   8   1   8        1.34        1.27      0.26 o
   9   1   8        6.04        5.38      0.58 o
  10   1   8        0.11        0.07      0.29 o
  -6   2   8       12.39       16.07      1.13 o
  -5   2   8        9.58       10.45      0.85 o
  -4   2   8        0.01        0.13      0.29 o
  -3   2   8        5.04        4.18      0.36 o
  -2   2   8      121.46      120.57      1.97 o
  -1   2   8       30.40       30.62      0.75 o
   0   2   8      125.71      124.38      1.51 o
   1   2   8      222.24      215.66      2.04 o
   2   2   8        0.59       -0.09      0.09 o
   3   2   8      154.37      151.26      2.07 o
   4   2   8       65.89       62.41      0.97 o
   5   2   8       70.06       70.36      1.86 o
   6   2   8        5.78        6.32      0.26 o
   7   2   8       10.84       10.69      0.37 o
   8   2   8        5.93        5.21      0.38 o
   9   2   8        1.09        1.43      0.33 o
  10   2   8        0.68        0.51      0.29 o
  -6   3   8        0.59        1.03      0.54 o
  -5   3   8       13.41       14.36      1.03 o
  -4   3   8        4.14        5.00      0.47 o
  -3   3   8        1.60        1.06      0.32 o
  -2   3   8        2.13        2.08      0.30 o
  -1   3   8       77.62       72.80      1.30 o
   0   3   8       20.70       20.30      0.52 o
   1   3   8        7.22        8.85      0.26 o
   2   3   8       31.72       34.01      0.52 o
   3   3   8       19.53       18.07      0.36 o
   4   3   8        7.41        7.31      0.24 o
   5   3   8        0.45        0.51      0.21 o
   6   3   8       23.81       22.43      1.02 o
   7   3   8        1.45        1.05      0.21 o
   8   3   8       10.14       11.16      0.57 o
   9   3   8        1.58        1.27      0.31 o
  10   3   8        0.45        0.62      0.36 o
  -5   4   8        1.38        1.29      1.20 o
  -4   4   8        3.69        4.91      0.94 o
  -3   4   8       11.55       12.79      1.27 o
  -2   4   8        7.52        7.63      0.42 o
  -1   4   8        8.26        7.14      0.42 o
   0   4   8       39.42       35.29      0.81 o
   1   4   8       80.33       82.73      1.23 o
   2   4   8       25.06       19.87      0.44 o
   3   4   8       61.56       64.53      0.95 o
   4   4   8       51.74       50.89      1.03 o
   5   4   8        0.67        0.58      0.15 o
   6   4   8        0.82        1.48      0.17 o
   7   4   8       22.18       22.67      1.09 o
   8   4   8       19.56       19.31      1.02 o
   9   4   8        0.29       -0.19      0.29 o
  10   4   8        1.14        1.29      0.38 o
  -5   5   8        8.95       10.44      0.92 o
  -4   5   8        3.48        3.48      0.63 o
  -3   5   8        3.88        5.19      0.69 o
  -2   5   8        5.53        5.72      0.59 o
  -1   5   8       19.45       20.91      0.82 o
   0   5   8        0.18        0.03      0.26 o
   1   5   8        0.98        1.29      0.23 o
   2   5   8       89.55       88.93      1.44 o
   3   5   8      153.35      134.42      1.97 o
   4   5   8        9.69        8.55      0.65 o
   5   5   8       29.30       29.41      0.85 o
   6   5   8       13.68       14.21      0.56 o
   7   5   8        1.27        1.85      0.28 o
   8   5   8        6.98        9.71      0.87 o
   9   5   8        5.15        4.81      0.46 o
  10   5   8        2.29        2.28      0.54 o
  -4   6   8        1.13        2.17      0.59 o
  -3   6   8        7.17        8.35      0.79 o
  -2   6   8       22.73       25.42      1.18 o
  -1   6   8        0.21        0.18      0.33 o
   0   6   8       14.51       13.39      0.64 o
   1   6   8       23.73       20.85      0.71 o
   2   6   8        0.51        0.51      0.25 o
   3   6   8       59.39       52.08      1.16 o
   4   6   8        8.83        9.23      0.57 o
   5   6   8        0.30        0.11      0.26 o
   6   6   8        0.00       -0.23      0.23 o
   7   6   8        2.36        2.43      0.51 o
   8   6   8        4.37        4.52      0.40 o
   9   6   8        0.36        0.63      0.28 o
  10   6   8        0.40        0.42      0.22 o
  -3   7   8        0.00       -0.44      0.47 o
  -2   7   8        2.14        2.96      0.61 o
  -1   7   8        1.80        2.97      0.54 o
   0   7   8        8.24        8.12      0.67 o
   1   7   8        0.19        0.10      0.25 o
   2   7   8        5.90        6.22      0.45 o
   3   7   8       18.95       15.93      0.64 o
   4   7   8        0.12        0.15      0.26 o
   5   7   8        1.75        0.62      0.31 o
   6   7   8       12.34       11.94      0.64 o
   7   7   8        3.55        3.23      0.58 o
   8   7   8        1.06        0.74      0.30 o
   9   7   8        5.03        6.39      0.51 o
  10   7   8        1.85        2.48      0.32 o
  -2   8   8        0.36        0.28      0.47 o
  -1   8   8        0.08       -0.02      0.51 o
   0   8   8        0.57        0.23      0.38 o
   1   8   8       14.75       15.06      0.87 o
   2   8   8        6.18        6.61      0.59 o
   3   8   8        6.89        7.52      0.49 o
   4   8   8        6.61        6.06      0.54 o
   5   8   8        0.57        0.38      0.28 o
   6   8   8        0.03        0.06      0.54 o
   7   8   8        0.56       -0.06      0.28 o
   8   8   8        2.23        1.89      0.38 o
   9   8   8        0.04        0.03      0.33 o
  -1   9   8        1.66        2.31      0.56 o
   0   9   8       12.60       15.72      1.24 o
   1   9   8        1.62        1.16      0.46 o
   2   9   8        4.38        5.39      0.69 o
   3   9   8        0.08       -0.10      0.36 o
   4   9   8        1.59        1.09      0.51 o
   5   9   8        2.08        2.80      0.45 o
   6   9   8       10.91       11.53      0.77 o
   7   9   8        9.14        8.80      0.67 o
   8   9   8        0.03       -0.36      0.36 o
   9   9   8        9.32       10.27      0.74 o
   1  10   8       18.60       18.65      1.10 o
   2  10   8        0.11       -0.05      0.40 o
   3  10   8        4.30        2.40      0.73 o
   4  10   8       15.00       15.99      1.24 o
   5  10   8       16.34       17.88      1.31 o
   6  10   8       15.15       19.04      1.38 o
   7  10   8       14.83       13.66      1.16 o
   8  10   8        8.14        7.19      0.94 o
   3  11   8        1.76        0.65      0.58 o
   4  11   8        0.00       -0.22      0.44 o
   5  11   8       11.03       13.08      1.24 o
   6  11   8       11.00        9.74      1.09 o
  -3  -9   9        0.55        0.37      0.32 o
  -2  -9   9        0.34       -0.06      0.28 o
  -1  -9   9        0.59        0.01      0.32 o
   0  -9   9        2.55        1.43      0.36 o
   1  -9   9        7.55        8.50      0.73 o
  -5  -8   9        0.05        0.37      0.36 o
  -4  -8   9       17.57       18.05      0.85 o
  -3  -8   9        4.53        2.60      0.34 o
  -2  -8   9        0.34        0.02      0.24 o
  -1  -8   9        0.02       -0.05      0.27 o
   0  -8   9        2.78        3.17      0.34 o
   1  -8   9        0.34       -0.07      0.35 o
   2  -8   9        0.93        0.15      0.51 o
   3  -8   9        1.64        2.01      0.44 o
  -5  -7   9        2.06        2.92      0.47 o
  -4  -7   9        1.46        1.51      0.34 o
  -3  -7   9        1.92        1.41      0.31 o
  -2  -7   9        8.33        8.51      0.45 o
  -1  -7   9        4.97        5.80      0.35 o
   0  -7   9       15.20       14.42      0.57 o
   1  -7   9       13.46       15.98      1.29 o
   2  -7   9        0.20       -0.28      0.44 o
   3  -7   9        0.10       -0.24      0.32 o
   4  -7   9        1.74        1.93      0.39 o
  -6  -6   9        0.10        0.12      0.35 o
  -5  -6   9        7.61        8.09      0.64 o
  -4  -6   9       19.86       23.04      0.79 o
  -3  -6   9        1.68        1.20      0.30 o
  -2  -6   9        2.38        2.44      0.30 o
  -1  -6   9        4.53        4.68      0.32 o
   0  -6   9        2.95        2.92      0.30 o
   1  -6   9       18.01       16.65      0.72 o
   2  -6   9        6.49        7.25      0.53 o
   3  -6   9        1.08        1.10      0.40 o
   4  -6   9        0.82        0.56      0.47 o
   5  -6   9        3.65        3.20      0.51 o
  -6  -5   9        0.66        0.91      0.37 o
  -5  -5   9        2.86        2.18      0.43 o
  -4  -5   9        4.50        3.50      0.39 o
  -3  -5   9        8.60        7.64      0.62 o
  -2  -5   9        0.28       -0.15      0.21 o
  -1  -5   9        0.08       -0.17      0.17 o
   0  -5   9        2.01        2.31      0.33 o
   1  -5   9        5.31        6.33      0.81 o
   2  -5   9        1.04        1.08      0.21 o
   3  -5   9        4.21        4.45      0.32 o
   4  -5   9        0.10       -0.07      0.57 o
   5  -5   9        0.01       -0.29      0.29 o
   6  -5   9        0.17        0.22      0.29 o
  -6  -4   9        5.04        3.90      1.38 o
  -5  -4   9        2.86        3.56      0.84 o
  -4  -4   9        8.85        8.12      0.48 o
  -3  -4   9        1.52        1.74      0.31 o
  -2  -4   9       14.27       15.23      0.61 o
  -1  -4   9       19.98       20.84      0.47 o
   0  -4   9        0.74        0.85      0.20 o
   1  -4   9       38.35       38.03      0.80 o
   2  -4   9        4.22        4.61      0.27 o
   3  -4   9        2.41        2.12      0.21 o
   4  -4   9        2.63        3.55      0.46 o
   5  -4   9        0.03        0.00      0.15 o
   6  -4   9        3.75        3.05      0.44 o
   7  -4   9        0.21        0.51      0.29 o
  -6  -3   9        0.06        0.07      0.54 o
  -5  -3   9        0.28        0.05      0.43 o
  -4  -3   9       18.90       19.23      0.81 o
  -3  -3   9       14.98       16.06      0.71 o
  -2  -3   9        4.62        6.37      0.33 o
  -1  -3   9       26.23       25.60      0.53 o
   0  -3   9        2.71        1.94      0.15 o
   1  -3   9        0.41        0.81      0.18 o
   2  -3   9        0.01        0.04      0.14 o
   3  -3   9        2.66        2.72      0.25 o
   4  -3   9        9.01        9.88      1.09 o
   5  -3   9        2.06        2.11      0.80 o
   6  -3   9        0.00       -0.07      0.15 o
   7  -3   9        2.04        1.74      0.36 o
  -6  -2   9        0.83        0.85      0.49 o
  -5  -2   9        0.71        1.56      0.40 o
  -4  -2   9        3.97        3.61      0.39 o
  -3  -2   9        0.15       -0.24      0.24 o
  -2  -2   9        0.10        0.50      0.36 o
  -1  -2   9       42.40       40.72      0.81 o
   0  -2   9       26.12       24.08      0.44 o
   1  -2   9        0.01        0.02      0.27 o
   2  -2   9       29.36       29.19      0.76 o
   3  -2   9        5.74        4.85      0.54 o
   4  -2   9        3.62        4.80      0.87 o
   5  -2   9        3.74        2.54      0.80 o
   7  -2   9        0.09        0.15      0.15 o
   8  -2   9        2.04        2.25      0.36 o
  -6  -1   9       10.81        9.29      1.05 o
  -5  -1   9        0.00       -0.31      0.31 o
  -4  -1   9        1.68        1.32      0.31 o
  -3  -1   9       18.51       17.75      0.62 o
  -2  -1   9       17.75       17.16      0.58 o
  -1  -1   9        1.23        1.86      0.34 o
   0  -1   9       14.21       13.97      0.51 o
   1  -1   9       32.67       30.44      0.53 o
   2  -1   9        2.05        1.77      0.18 o
   3  -1   9       38.39       39.18      1.25 o
   4  -1   9        2.20        2.18      0.58 o
   5  -1   9        2.90        2.91      0.73 o
   7  -1   9        2.27        2.40      0.29 o
   8  -1   9        2.69        2.47      0.36 o
  -6   0   9        2.44        2.67      0.80 o
  -5   0   9        0.38        0.50      0.55 o
  -4   0   9        1.85        1.32      0.36 o
  -3   0   9       11.91       11.28      0.55 o
  -2   0   9       24.02       25.45      0.71 o
  -1   0   9       41.56       39.68      0.76 o
   0   0   9        0.76        0.09      0.13 o
   1   0   9        4.36        4.78      0.20 o
   2   0   9        0.01       -0.07      0.15 o
   3   0   9        0.27       -0.44      0.44 o
   4   0   9        4.66        4.58      0.73 o
   5   0   9        2.81        4.14      0.80 o
   7   0   9        3.26        2.62      0.25 o
   8   0   9        0.61        0.73      0.21 o
   9   0   9        0.08       -0.07      0.22 o
  -6   1   9        2.91        2.56      0.55 o
  -5   1   9        0.11       -0.21      0.36 o
  -4   1   9        6.80        7.04      0.54 o
  -3   1   9        0.38        0.28      0.24 o
  -2   1   9       46.48       46.99      1.01 o
  -1   1   9       24.25       22.92      0.65 o
   0   1   9        5.80        5.81      0.40 o
   1   1   9        0.18        0.34      0.12 o
   2   1   9       47.99       45.18      0.71 o
   3   1   9       35.86       33.89      0.61 o
   4   1   9        2.49        2.94      0.33 o
   5   1   9      110.32      118.30      4.07 o
   7   1   9       44.36       46.34      1.03 o
   8   1   9        2.84        2.51      0.31 o
   9   1   9        0.80        1.45      0.36 o
  -5   2   9        4.02        4.44      0.52 o
  -4   2   9        8.71        9.59      0.61 o
  -3   2   9       10.61       12.31      0.65 o
  -2   2   9       20.67       24.08      0.72 o
  -1   2   9       18.34       15.99      0.62 o
   0   2   9       16.11       13.39      0.43 o
   1   2   9        2.98        3.27      0.20 o
   2   2   9      146.71      147.43      1.54 o
   3   2   9       99.51       96.32      1.44 o
   4   2   9       64.66       65.16      1.02 o
   5   2   9       37.70       36.96      1.88 o
   6   2   9        8.87        7.28      0.36 o
   7   2   9        9.34       10.30      0.49 o
   8   2   9       11.55       13.01      0.73 o
   9   2   9        0.42        0.15      0.29 o
  -5   3   9        0.16        1.02      0.51 o
  -4   3   9        0.28        0.24      0.47 o
  -3   3   9       10.92       11.76      1.06 o
  -2   3   9       29.80       31.77      0.87 o
  -1   3   9       80.25       74.85      2.19 o
   0   3   9       17.78       16.91      0.56 o
   1   3   9        6.16        5.45      0.31 o
   2   3   9        0.40        1.26      0.19 o
   3   3   9       27.51       28.40      0.49 o
   4   3   9        6.61        7.11      0.46 o
   5   3   9        0.00       -0.07      0.15 o
   6   3   9        5.73        6.64      0.38 o
   7   3   9        5.59        6.93      0.35 o
   8   3   9        0.41       -0.04      0.40 o
   9   3   9        0.06        0.32      0.23 o
  -4   4   9       10.95       12.51      0.95 o
  -3   4   9        5.20        5.01      0.61 o
  -2   4   9       15.95       18.88      0.97 o
  -1   4   9       37.84       37.52      0.90 o
   0   4   9        3.02        3.09      0.31 o
   1   4   9       24.06       22.63      0.62 o
   2   4   9       68.90       65.74      1.17 o
   3   4   9       20.23       19.35      0.54 o
   4   4   9        0.08        0.51      0.27 o
   5   4   9       17.17       18.25      0.67 o
   6   4   9       13.23       11.89      0.54 o
   7   4   9        0.79        0.15      0.29 o
   8   4   9       13.54       14.75      1.16 o
   9   4   9        3.25        3.23      0.36 o
  10   4   9        1.61        1.82      0.44 o
  -4   5   9        5.73        8.04      0.82 o
  -3   5   9       16.07       19.79      2.14 o
  -2   5   9        3.07        3.50      0.56 o
  -1   5   9        4.00        3.13      0.87 o
   0   5   9       15.53       14.37      0.67 o
   1   5   9        2.25        2.19      0.27 o
   2   5   9        1.31        0.96      0.28 o
   3   5   9       39.31       40.87      1.04 o
   4   5   9       30.34       30.56      0.83 o
   5   5   9       35.36       30.38      0.87 o
   6   5   9       16.32       17.06      1.20 o
   7   5   9       15.21       16.13      0.94 o
   8   5   9        2.72        2.69      0.51 o
   9   5   9        3.31        5.17      0.98 o
  -3   6   9        2.93        2.84      0.69 o
  -2   6   9       12.81       15.66      1.02 o
  -1   6   9       11.24       13.53      1.42 o
   0   6   9        3.03        3.62      0.50 o
   1   6   9       19.93       19.12      0.72 o
   2   6   9       10.40        8.90      0.62 o
   3   6   9       14.36        9.85      0.64 o
   4   6   9        9.70        8.56      0.59 o
   5   6   9       33.21       32.44      1.20 o
   6   6   9        1.67        1.88      0.33 o
   7   6   9        5.38        4.91      0.47 o
   8   6   9        2.55        3.52      0.84 o
   9   6   9        0.07       -0.36      0.36 o
  -2   7   9       12.71       15.77      1.74 o
  -1   7   9        4.25        3.78      0.61 o
   0   7   9        8.32       11.13      0.80 o
   1   7   9        0.13       -0.02      0.40 o
   2   7   9        0.77        0.52      0.33 o
   3   7   9        2.46        3.16      0.43 o
   4   7   9       11.63       13.09      0.72 o
   5   7   9        2.17        1.54      0.36 o
   6   7   9        3.39        4.37      0.43 o
   7   7   9        0.09       -0.23      0.23 o
   8   7   9        1.54        1.38      0.30 o
   9   7   9        0.00       -0.12      0.24 o
  -1   8   9        6.00        7.67      0.80 o
   0   8   9        3.29        4.45      0.62 o
   1   8   9        8.83       11.61      2.29 o
   2   8   9        1.87        1.82      0.58 o
   3   8   9        0.13        0.10      0.30 o
   4   8   9        2.99        3.12      0.43 o
   5   8   9       24.06       26.51      1.02 o
   6   8   9        0.04       -0.28      0.28 o
   7   8   9        1.25        1.83      0.38 o
   8   8   9        0.22       -0.10      0.30 o
   9   8   9        0.26        0.06      0.28 o
   0   9   9        0.73        0.59      0.51 o
   1   9   9        0.11       -0.22      0.58 o
   2   9   9        2.80        3.49      0.73 o
   3   9   9        1.52        0.94      0.58 o
   4   9   9        6.47        6.90      0.87 o
   5   9   9        0.00       -0.18      0.38 o
   6   9   9        2.43        2.36      0.49 o
   7   9   9        0.04       -0.33      0.33 o
   8   9   9        3.26        2.44      0.45 o
   2  10   9        8.99        8.14      1.09 o
   3  10   9        7.70        8.79      1.09 o
   4  10   9        0.79        0.65      0.58 o
   5  10   9       25.24       25.43      1.60 o
   6  10   9        0.91        0.94      0.65 o
   7  10   9        1.09        1.38      0.65 o
  -3  -8  10        0.00        0.15      0.29 o
  -2  -8  10        0.31        0.08      0.34 o
  -1  -8  10        0.01       -0.20      0.35 o
   0  -8  10        2.57        2.29      0.54 o
   1  -8  10        0.17        0.04      0.37 o
  -4  -7  10        5.99        5.48      0.52 o
  -3  -7  10        0.60        0.21      0.27 o
  -2  -7  10        0.11        0.22      0.23 o
  -1  -7  10        0.35        0.26      0.32 o
   0  -7  10        2.88        2.55      0.41 o
   1  -7  10        0.09       -0.25      0.47 o
   2  -7  10        3.22        3.14      0.44 o
   3  -7  10        4.05        4.59      0.69 o
  -5  -6  10        0.51        0.77      0.38 o
  -4  -6  10        0.77        0.26      0.29 o
  -3  -6  10        5.48        6.53      0.42 o
  -2  -6  10        3.78        5.80      0.43 o
  -1  -6  10        0.00       -0.23      0.23 o
   0  -6  10       17.87       19.28      0.84 o
   1  -6  10        0.28        0.38      0.33 o
   2  -6  10        0.55        0.21      0.41 o
   3  -6  10        4.99        5.17      0.50 o
   4  -6  10        0.61        0.75      0.33 o
  -5  -5  10        6.47        5.85      0.68 o
  -4  -5  10        2.94        3.74      0.43 o
  -3  -5  10        0.23        0.27      0.27 o
  -2  -5  10        7.76        7.71      0.40 o
  -1  -5  10        0.01       -0.18      0.18 o
   0  -5  10        1.08        0.77      0.22 o
   1  -5  10        3.52        3.12      0.39 o
   2  -5  10        1.76        1.68      0.35 o
   3  -5  10        1.11        1.84      0.34 o
   4  -5  10        1.30        0.36      0.32 o
   5  -5  10        1.26        1.78      0.40 o
  -5  -4  10        0.24        0.18      0.36 o
  -4  -4  10       18.15       18.42      0.72 o
  -3  -4  10        6.78        9.30      0.81 o
  -2  -4  10        2.15        2.24      0.29 o
  -1  -4  10        1.14        1.31      0.35 o
   0  -4  10        9.02        9.50      0.40 o
   1  -4  10        8.02        7.25      0.48 o
   2  -4  10        2.57        2.53      0.25 o
   3  -4  10       19.41       19.71      1.02 o
   4  -4  10        0.69        0.71      0.17 o
   5  -4  10        0.13        0.04      0.17 o
   6  -4  10        1.41        1.45      0.36 o
  -6  -3  10        3.72        5.23      0.98 o
  -5  -3  10        0.30        0.33      0.45 o
  -4  -3  10        0.02       -0.27      0.33 o
  -3  -3  10        1.57        1.22      0.35 o
  -2  -3  10       24.49       26.09      0.71 o
  -1  -3  10        3.13        3.80      0.27 o
   0  -3  10        0.07       -0.18      0.18 o
   1  -3  10       11.18       10.78      0.42 o
   2  -3  10        2.92        3.31      0.25 o
   3  -3  10        6.71        6.02      0.30 o
   4  -3  10        1.14        0.80      0.73 o
   5  -3  10        0.12       -0.65      0.65 o
   7  -3  10        0.54        0.36      0.29 o
  -6  -2  10        0.11        0.22      0.49 o
  -5  -2  10        0.66        1.02      0.49 o
  -4  -2  10        0.36        0.40      0.43 o
  -3  -2  10       14.14       17.59      0.76 o
  -2  -2  10        0.45        0.73      0.32 o
  -1  -2  10       13.31       17.00      0.48 o
   0  -2  10        0.60        0.04      0.14 o
   1  -2  10        5.74        4.99      0.30 o
   2  -2  10       13.12       11.70      0.46 o
   3  -2  10        9.15        9.71      0.72 o
   4  -2  10        6.89        7.85      1.02 o
   5  -2  10        1.05        0.80      0.73 o
   6  -2  10        3.70        5.81      1.02 o
  -5  -1  10        1.25        1.59      0.51 o
  -4  -1  10        3.36        2.69      0.62 o
  -3  -1  10        0.00        0.12      0.32 o
  -2  -1  10       29.24       28.37      0.91 o
  -1  -1  10        8.83        7.10      0.44 o
   0  -1  10        1.52        1.28      0.21 o
   1  -1  10        1.10        1.37      0.22 o
   2  -1  10       27.48       27.05      0.61 o
   3  -1  10        0.82        1.21      0.14 o
   4  -1  10        0.21       -0.15      0.51 o
   5  -1  10        7.94        9.37      1.09 o
   6  -1  10        1.70        1.60      0.80 o
   8  -1  10        0.78        0.65      0.29 o
  -5   0  10        0.01        0.01      0.38 o
  -4   0  10        3.23        3.88      0.56 o
  -3   0  10        9.37       11.34      0.67 o
  -2   0  10       23.02       25.05      0.85 o
  -1   0  10        2.12        2.77      0.33 o
   0   0  10        0.10       -0.10      0.15 o
   1   0  10       30.35       27.39      0.55 o
   2   0  10        3.68        3.24      0.23 o
   3   0  10       67.54       66.00      1.72 o
   4   0  10       13.71       14.39      1.31 o
   5   0  10        4.20        2.98      0.80 o
   6   0  10        0.27       -0.15      0.51 o
   8   0  10        0.05       -0.04      0.15 o
  -5   1  10        0.33        0.67      0.49 o
  -4   1  10        0.03        0.29      0.36 o
  -3   1  10        6.25        5.68      0.49 o
  -2   1  10        6.85        5.71      0.46 o
  -1   1  10        6.74        6.90      0.45 o
   0   1  10        7.40        6.27      0.30 o
   1   1  10        1.09        1.02      0.20 o
   2   1  10       10.88       10.85      0.34 o
   3   1  10        1.33        0.77      0.14 o
   4   1  10        3.80        3.38      0.22 o
   5   1  10       11.14       11.48      1.24 o
   7   1  10        8.91        7.56      0.51 o
   8   1  10        0.53        0.07      0.22 o
   9   1  10        4.96        4.80      0.51 o
  -5   2  10        0.00       -0.43      0.43 o
  -4   2  10        0.18        0.33      0.41 o
  -3   2  10        2.07        2.36      0.49 o
  -2   2  10        7.11        5.99      0.59 o
  -1   2  10        1.10        0.69      0.47 o
   0   2  10        8.41        8.72      0.47 o
   1   2  10       37.22       33.54      0.76 o
   2   2  10        0.19       -0.15      0.15 o
   3   2  10       20.53       23.74      0.63 o
   4   2  10       16.72       14.90      0.58 o
   5   2  10       17.20       13.67      0.43 o
   6   2  10       16.17       15.79      0.58 o
   7   2  10       35.82       31.61      0.82 o
   8   2  10        0.42        0.73      0.29 o
   9   2  10        3.50        2.83      0.44 o
  -4   3  10        1.14        1.63      0.51 o
  -3   3  10        0.00        0.00      0.51 o
  -2   3  10        2.14        2.19      0.36 o
  -1   3  10        0.31        0.13      0.26 o
   0   3  10        2.19        2.43      0.33 o
   1   3  10       16.96       16.47      0.62 o
   2   3  10       69.46       67.94      1.57 o
   3   3  10        1.10        1.11      0.20 o
   4   3  10        5.92        6.59      0.33 o
   5   3  10        7.35        8.09      0.34 o
   6   3  10        0.00       -0.15      0.17 o
   7   3  10        1.15        1.38      0.26 o
   8   3  10        2.83        2.91      0.44 o
   9   3  10        0.32        0.22      0.29 o
  -4   4  10        0.03       -0.17      0.43 o
  -3   4  10       16.97       20.72      1.78 o
  -2   4  10       11.46       11.26      1.09 o
  -1   4  10        0.57        0.73      0.36 o
   0   4  10       22.42       24.22      0.81 o
   1   4  10       14.11       14.26      0.58 o
   2   4  10        3.34        5.67      0.40 o
   3   4  10       48.25       50.64      1.23 o
   4   4  10       16.59       15.18      0.47 o
   5   4  10        1.03        0.98      0.25 o
   6   4  10        2.33        3.05      0.44 o
   7   4  10        5.99        5.89      0.58 o
   8   4  10        0.15        0.36      0.26 o
   9   4  10        0.00       -0.21      0.21 o
  -3   5  10        0.69        1.34      0.52 o
  -2   5  10       19.29       23.91      1.60 o
  -1   5  10        8.98        8.72      0.94 o
   0   5  10        0.24        0.27      0.33 o
   1   5  10       11.83       10.12      1.02 o
   2   5  10       22.49       18.97      0.70 o
   3   5  10        0.11        0.04      0.24 o
   4   5  10        1.43        1.90      0.26 o
   5   5  10       16.92       18.46      0.68 o
   6   5  10        4.08        2.83      0.51 o
   7   5  10        4.42        3.92      0.58 o
   8   5  10        8.11        8.65      0.80 o
   9   5  10        5.87        6.98      0.80 o
  -2   6  10        0.04        0.65      0.65 o
  -1   6  10        0.48        0.65      0.58 o
   0   6  10       13.20       11.92      1.09 o
   1   6  10        4.03        4.19      0.65 o
   2   6  10        0.10       -0.41      0.51 o
   3   6  10       30.98       28.03      1.02 o
   4   6  10       10.77        9.69      0.61 o
   5   6  10        0.01       -0.20      0.29 o
   6   6  10        8.70        8.80      0.52 o
   7   6  10        6.06        4.80      0.65 o
   8   6  10        0.01        0.15      0.36 o
   9   6  10        4.50        4.55      0.46 o
  -1   7  10        7.37        7.34      1.02 o
   0   7  10        7.80        8.72      1.02 o
   1   7  10       12.71       14.10      1.16 o
   2   7  10        6.98        7.48      0.62 o
   3   7  10        0.10        0.01      0.30 o
   4   7  10       10.16       11.93      0.73 o
   5   7  10        6.25        6.79      0.58 o
   6   7  10        0.34       -0.21      0.28 o
   7   7  10        0.06       -0.02      0.23 o
   8   7  10        2.23        3.08      0.73 o
   0   8  10       29.19       33.72      1.96 o
   1   8  10        0.83        0.44      0.58 o
   2   8  10       20.17       22.38      1.45 o
   3   8  10        7.91        9.33      0.69 o
   4   8  10        0.00        0.40      0.38 o
   5   8  10       14.14       18.44      0.92 o
   6   8  10        1.75        1.20      0.41 o
   7   8  10        2.81        2.38      0.43 o
   8   8  10        0.01       -0.41      0.58 o
   2   9  10        6.61        5.96      0.94 o
   3   9  10        2.69        1.45      0.65 o
   4   9  10        1.11        1.45      0.65 o
   5   9  10        0.53        0.70      0.45 o
   6   9  10        0.09       -0.54      0.54 o
   7   9  10        0.19       -0.44      0.51 o
  -2  -7  11        0.05       -0.09      0.27 o
  -1  -7  11        0.35        0.10      0.28 o
   0  -7  11        0.74       -0.15      0.36 o
   1  -7  11        0.00        0.15      0.40 o
  -3  -6  11        0.09        0.14      0.27 o
  -2  -6  11        0.57        0.55      0.27 o
  -1  -6  11        2.26        3.50      0.34 o
   0  -6  11        0.13        0.20      0.32 o
   1  -6  11        0.84        1.01      0.35 o
   2  -6  11        4.07        3.93      0.44 o
   3  -6  11        0.00       -0.32      0.32 o
  -4  -5  11        0.00       -0.23      0.41 o
  -3  -5  11        3.37        3.13      0.39 o
  -2  -5  11        0.60        0.74      0.32 o
  -1  -5  11        0.04        0.13      0.25 o
   0  -5  11        7.00        7.09      0.54 o
   1  -5  11        0.00       -0.24      0.24 o
   2  -5  11        1.05        0.13      0.29 o
   3  -5  11        1.31        0.55      0.65 o
   4  -5  11        0.00        0.00      0.27 o
  -4  -4  11        4.10        5.73      1.16 o
  -3  -4  11        1.19        1.03      0.43 o
  -2  -4  11       27.15       30.66      0.74 o
  -1  -4  11        0.51        1.35      0.32 o
   0  -4  11        0.00       -0.02      0.29 o
   1  -4  11        1.39        1.50      0.34 o
   2  -4  11        5.57        5.29      0.45 o
   3  -4  11        0.38        0.43      0.21 o
   4  -4  11        1.93        1.63      0.22 o
   5  -4  11        6.09        6.37      0.34 o
  -4  -3  11        7.41        8.13      0.63 o
  -3  -3  11        0.85        0.47      0.32 o
  -2  -3  11        2.52        3.10      0.34 o
  -1  -3  11        2.79        2.71      0.33 o
   0  -3  11        7.09        7.09      0.56 o
   1  -3  11        3.59        4.58      0.42 o
   2  -3  11       13.53       12.52      0.46 o
   3  -3  11        2.25        1.82      0.28 o
   4  -3  11        0.16       -0.51      0.65 o
   5  -3  11        0.41        0.51      0.73 o
   6  -3  11        0.81        1.74      0.87 o
  -4  -2  11        1.24        1.46      0.52 o
  -3  -2  11        2.45        1.79      0.40 o
  -2  -2  11        3.41        3.60      0.35 o
  -1  -2  11        0.79        1.44      0.24 o
   0  -2  11        0.93        0.83      0.21 o
   1  -2  11        2.34        3.45      0.37 o
   2  -2  11        9.87       10.96      0.48 o
   3  -2  11        6.90        7.94      0.32 o
   4  -2  11        1.59        1.09      0.73 o
   5  -2  11        0.70        0.87      0.73 o
   6  -2  11        2.62        2.98      0.94 o
  -4  -1  11        0.42        0.03      0.42 o
  -3  -1  11       15.07       15.52      0.76 o
  -2  -1  11        0.71        0.03      0.33 o
  -1  -1  11        4.81        6.20      0.41 o
   0  -1  11       14.03       15.06      0.60 o
   1  -1  11        4.82        3.89      0.39 o
   2  -1  11        1.87        2.02      0.22 o
   3  -1  11        2.02        2.08      0.31 o
   4  -1  11        2.14        2.11      0.73 o
   5  -1  11        0.01        0.73      0.73 o
   6  -1  11        5.20        5.38      1.02 o
  -4   0  11        2.57        2.48      0.54 o
  -3   0  11        0.08        0.37      0.34 o
  -2   0  11       17.51       18.51      0.78 o
  -1   0  11        0.14        0.02      0.35 o
   0   0  11       14.55       15.67      0.60 o
   1   0  11       11.79       13.95      0.48 o
   2   0  11        0.35        0.18      0.21 o
   3   0  11        3.91        4.91      0.31 o
   4   0  11        3.01        2.03      0.73 o
   5   0  11       10.19        8.36      1.02 o
   6   0  11        0.01       -0.51      0.51 o
  -4   1  11        1.01        0.51      0.46 o
  -3   1  11        5.15        5.67      0.64 o
  -2   1  11       13.63       14.50      0.72 o
  -1   1  11        0.04        0.00      0.26 o
   0   1  11        1.81        2.06      0.31 o
   1   1  11        0.18       -0.18      0.18 o
   2   1  11        0.02       -0.17      0.19 o
   3   1  11        1.25        0.92      0.19 o
   4   1  11        0.14       -0.15      0.15 o
   5   1  11        0.72        0.48      0.15 o
   6   1  11        0.40        0.58      0.65 o
   8   1  11        0.51        0.28      0.17 o
  -4   2  11        3.26        3.27      0.80 o
  -3   2  11        0.05        0.58      0.43 o
  -2   2  11       10.46       10.39      0.63 o
  -1   2  11        0.91        0.38      0.30 o
   0   2  11        0.15        0.11      0.24 o
   1   2  11        1.21        1.39      0.25 o
   2   2  11        8.31        8.47      0.36 o
   3   2  11        3.76        2.81      0.28 o
   4   2  11        0.07       -0.04      0.13 o
   5   2  11        7.57        8.61      0.38 o
   6   2  11        5.99        4.90      0.36 o
   7   2  11        0.39        0.98      0.22 o
   8   2  11        2.41        1.89      0.36 o
  -3   3  11        4.51        5.16      0.87 o
  -2   3  11        0.59        0.92      0.47 o
  -1   3  11        2.38        3.07      0.39 o
   0   3  11        0.40        0.08      0.26 o
   1   3  11        0.67        0.34      0.25 o
   2   3  11        2.99        3.49      0.29 o
   3   3  11        5.00        5.11      0.38 o
   4   3  11       15.75       15.54      0.59 o
   5   3  11        1.33        1.57      0.32 o
   6   3  11        2.00        2.25      0.36 o
   7   3  11        3.51        3.27      0.44 o
   8   3  11        0.86        0.44      0.29 o
  -2   4  11        0.59        0.73      0.58 o
  -1   4  11        6.43        5.67      0.80 o
   0   4  11        2.35        2.50      0.42 o
   1   4  11        0.06       -0.10      0.24 o
   2   4  11       31.22       32.14      0.87 o
   3   4  11        1.32        1.33      0.24 o
   4   4  11        5.75        9.20      0.51 o
   5   4  11       19.99       23.48      1.44 o
   6   4  11        0.73        0.12      0.23 o
   7   4  11        0.46        1.31      0.44 o
   8   4  11        0.90        1.24      0.36 o
  -2   5  11        0.09       -0.51      0.51 o
  -1   5  11        3.46        5.74      0.87 o
   0   5  11       17.60       20.54      1.05 o
   1   5  11        0.14        0.04      0.33 o
   2   5  11        3.23        4.88      0.58 o
   3   5  11       12.71       12.59      0.59 o
   4   5  11        6.01        4.43      0.47 o
   5   5  11        1.47        2.35      0.44 o
   6   5  11        0.79        0.58      0.31 o
   7   5  11        3.47        4.36      0.58 o
   8   5  11        0.53        0.58      0.36 o
  -1   6  11        1.82        0.22      0.58 o
   0   6  11        1.56        1.82      0.65 o
   1   6  11        0.00       -0.33      0.33 o
   2   6  11        1.94        1.44      0.38 o
   3   6  11        3.38        3.24      0.43 o
   4   6  11        7.05        8.16      0.59 o
   5   6  11       10.53       10.16      0.58 o
   6   6  11        1.69        0.80      0.25 o
   7   6  11        0.14        0.36      0.44 o
   8   6  11        4.18        3.49      0.58 o
   0   7  11        2.06        2.03      0.65 o
   1   7  11        0.59        0.44      0.58 o
   2   7  11        3.88        3.97      0.54 o
   3   7  11        6.52        6.18      0.59 o
   4   7  11       12.64       13.27      0.77 o
   5   7  11        5.69        6.46      0.51 o
   6   7  11        5.08        5.69      0.73 o
   7   7  11        2.92        3.80      0.36 o
   2   8  11       16.11       16.71      1.31 o
   3   8  11        0.60        2.11      0.65 o
   4   8  11       40.00       47.98      1.56 o
   5   8  11        5.26        5.46      0.62 o
   6   8  11        3.27        4.87      0.51 o
   0  -6  12        0.23       -0.18      0.32 o
  -2  -5  12        0.24        0.15      0.26 o
  -1  -5  12        0.62        0.42      0.29 o
   0  -5  12        0.99        0.96      0.38 o
   1  -5  12        0.80        0.71      0.34 o
   2  -5  12        0.57       -0.10      0.32 o
   3  -5  12        0.15        0.31      0.33 o
  -3  -4  12        2.99        3.17      0.35 o
  -2  -4  12        0.64        1.06      0.32 o
  -1  -4  12        0.26        0.45      0.42 o
   0  -4  12       12.89       13.53      0.74 o
   1  -4  12        2.72        3.06      0.44 o
   2  -4  12        6.38        6.76      0.58 o
   3  -4  12        0.27        0.39      0.32 o
   4  -4  12        0.37        0.09      0.27 o
  -3  -3  12        9.15       10.31      0.52 o
  -2  -3  12        8.06       11.18      0.59 o
  -1  -3  12        0.46        0.23      0.34 o
   0  -3  12        2.52        3.92      0.63 o
   1  -3  12        2.72        2.36      0.39 o
   2  -3  12        0.28        0.09      0.38 o
   3  -3  12        0.00       -0.08      0.27 o
   4  -3  12        2.05        0.44      0.80 o
   5  -3  12        2.34        1.38      0.87 o
  -3  -2  12        0.01       -0.30      0.30 o
  -2  -2  12        1.08        0.24      0.28 o
  -1  -2  12        0.21       -0.21      0.27 o
   0  -2  12        3.05        2.40      0.48 o
   1  -2  12        2.44        2.88      0.69 o
   2  -2  12        6.79        7.36      1.05 o
   3  -2  12        0.97        0.23      0.19 o
   4  -2  12        1.17        1.24      0.73 o
   5  -2  12        0.08       -0.65      0.65 o
   6  -2  12        0.61        2.25      1.02 o
  -3  -1  12        6.91        6.88      0.73 o
  -2  -1  12        0.25       -0.29      0.29 o
  -1  -1  12        0.28       -0.01      0.27 o
   0  -1  12        0.94        0.87      0.27 o
   1  -1  12        6.55        6.54      0.60 o
   2  -1  12       13.56       14.21      2.00 o
   3  -1  12        0.89        0.93      0.20 o
   4  -1  12        1.05        1.04      0.40 o
   5  -1  12        1.12        0.80      0.73 o
   6  -1  12        0.00       -0.65      0.65 o
  -3   0  12        4.95        4.13      0.63 o
  -2   0  12        1.98        1.24      0.51 o
  -1   0  12        0.42        0.50      0.34 o
   0   0  12       10.55       11.19      0.54 o
   1   0  12        0.08       -0.02      0.35 o
   2   0  12       22.62       25.28      1.02 o
   3   0  12        1.95        1.56      0.47 o
   4   0  12        0.15        0.12      0.15 o
   5   0  12        1.49        2.69      0.80 o
   6   0  12        1.81        0.65      0.73 o
  -3   1  12        2.24        3.53      0.56 o
  -2   1  12        0.26        0.26      0.35 o
  -1   1  12        0.13        0.11      0.29 o
   0   1  12        2.56        3.00      0.36 o
   1   1  12        9.34       10.62      0.53 o
   2   1  12        3.22        3.91      0.45 o
   3   1  12        3.08        2.93      0.42 o
   4   1  12        0.14       -0.22      0.22 o
   5   1  12        0.18        0.20      0.24 o
   6   1  12        0.00        0.07      0.65 o
  -2   2  12        0.03        0.42      0.38 o
  -1   2  12        0.00        0.31      0.29 o
   0   2  12        1.53        1.19      0.34 o
   1   2  12        0.29       -0.18      0.24 o
   2   2  12       10.29       10.91      0.57 o
   3   2  12        0.40       -0.16      0.21 o
   4   2  12        0.82        0.20      0.25 o
   5   2  12        0.00        0.29      0.27 o
   6   2  12        0.05        0.16      0.15 o
   7   2  12        0.34        0.15      0.29 o
  -2   3  12        1.73        1.74      0.65 o
  -1   3  12        0.75        0.45      0.32 o
   0   3  12        3.89        4.37      0.40 o
   1   3  12        3.32        4.09      0.37 o
   2   3  12        1.87        2.50      0.33 o
   3   3  12        1.32        1.29      0.30 o
   4   3  12        0.83        1.07      0.28 o
   5   3  12        0.19       -0.23      0.40 o
   6   3  12        2.54        2.03      0.44 o
   7   3  12        0.92        0.73      0.29 o
  -1   4  12        1.73        3.42      0.73 o
   0   4  12        0.02        0.47      0.38 o
   1   4  12        1.42        1.18      0.30 o
   2   4  12        0.05        0.02      0.24 o
   3   4  12        0.89        0.71      0.25 o
   4   4  12        7.58        7.63      0.49 o
   5   4  12        0.00       -0.23      0.43 o
   6   4  12        1.61        2.17      0.30 o
   7   4  12        4.28        4.00      0.51 o
   0   5  12        0.58        0.73      0.58 o
   1   5  12        2.29        2.68      0.43 o
   2   5  12        7.23        7.97      0.84 o
   3   5  12        0.36        0.63      0.30 o
   4   5  12        9.61       11.80      0.51 o
   5   5  12        1.62        1.20      0.36 o
   6   5  12        0.30        0.22      0.31 o
   7   5  12        0.60        0.98      0.33 o
   1   6  12        0.04       -0.15      0.44 o
   2   6  12        0.97        0.94      0.38 o
   3   6  12        1.82        1.51      0.51 o
   4   6  12        0.65        1.25      0.35 o
   5   6  12        0.03       -0.24      0.24 o
   6   6  12        0.51        0.07      0.44 o
   2   7  12        0.44        0.58      0.51 o
   3   7  12        0.42        0.41      0.38 o
   4   7  12        0.65        0.86      0.38 o
   5   7  12        0.00       -0.20      0.54 o
   1  -4  13        4.74        5.59      0.57 o
  -1  -3  13        2.76        4.14      0.36 o
   0  -3  13        5.42        5.84      0.64 o
   1  -3  13        0.11        2.98      0.94 o
   2  -3  13        6.79        7.50      0.63 o
   3  -3  13        0.01       -0.10      0.27 o
  -1  -2  13        0.05        0.12      0.27 o
   0  -2  13        1.02        1.37      0.47 o
   1  -2  13        1.48        1.56      0.54 o
   2  -2  13        0.42        0.15      0.32 o
   3  -2  13        0.94        1.17      0.32 o
   4  -2  13        0.34        0.02      0.15 o
  -1  -1  13        0.79        0.08      0.30 o
   0  -1  13        1.82        1.58      0.47 o
   1  -1  13        0.30        0.04      0.36 o
   2  -1  13        0.72        0.84      0.37 o
   3  -1  13        0.00       -0.41      0.51 o
   4  -1  13        3.60        3.71      0.65 o
   5  -1  13        0.01        0.65      0.80 o
  -1   0  13        0.15       -0.26      0.26 o
   0   0  13        0.24       -0.08      0.24 o
   1   0  13        4.36        4.82      0.76 o
   2   0  13        1.64        1.24      0.37 o
   3   0  13        0.09        0.75      0.58 o
   4   0  13        8.05       10.02      0.73 o
   5   0  13        1.11        0.44      0.73 o
  -1   1  13        1.61        2.02      0.38 o
   0   1  13        0.07        0.29      0.30 o
   1   1  13        2.89        3.81      0.62 o
   2   1  13        2.80        2.86      0.47 o
   3   1  13        1.23        1.05      0.37 o
   4   1  13        1.38        2.00      0.37 o
   5   1  13        1.03        1.16      0.32 o
   6   1  13        0.26        0.29      0.73 o
  -1   2  13        1.08        0.93      0.36 o
   0   2  13        0.01        0.28      0.29 o
   1   2  13        0.99        0.87      0.38 o
   2   2  13        0.01       -0.23      0.27 o
   3   2  13        0.05        0.31      0.36 o
   4   2  13        5.16        5.46      0.54 o
   5   2  13        0.00       -0.03      0.27 o
   6   2  13        0.00       -0.13      0.27 o
   0   3  13        0.12        0.10      0.29 o
   1   3  13        0.04        0.30      0.25 o
   2   3  13        4.65        4.73      0.33 o
   3   3  13        1.53        0.94      0.30 o
   4   3  13        3.17        4.65      0.43 o
   5   3  13        1.53        2.20      0.38 o
   6   3  13        0.01        0.00      0.29 o
   1   4  13        0.15        0.07      0.44 o
   2   4  13        0.04        0.11      0.25 o
   3   4  13        0.29        0.94      0.40 o
   4   4  13        0.00        0.08      0.38 o
   5   4  13        0.00       -0.21      0.21 o
   6   4  13        2.35        2.40      0.51 o
   2   5  13        0.07       -0.13      0.33 o
   3   5  13        4.79        5.31      0.47 o
   4   5  13        0.01       -0.29      0.44 o
   5   5  13        0.35        0.51      0.65 o
 
